# Supplementary material for: Sorghum root epigenetic landscape during limiting phosphorus conditions
Source: Plant Direct. 2022 May 14;6(5):e393. doi: 10.1002/pld3.393 (PMC9107021; doi:10.1002/pld3.393)
Supplement: Supplementary file 1 — Data S1. Supporting Information [file PLD3-6-e393-s005.xlsx]

## Sheet: Sheet1
Gene ID	Transcript ID	Interpro	Apex Log2FC	Elong. Zone Log2FC	Lateral Apex Log2FC	Apex p-value	Elong. Zone p-value	Lateral Apex p-value
SORBI_3004G225100	KXG30696	Nitrilase/cyanide hydratase, conserved site	1.30353	1.95466	-12.7499	0.434455	0.26207	0.0322822
SORBI_3007G211900	EES14277	Glycosyl transferase, family 28, C-terminal	-4.28217	-7.1901	-11.6391	1.5362e-05	1.00555e-06	6.52929e-06
SORBI_3005G087900	KXG28124	Glycosyl-hydrolase family 116, catalytic region	-0.257591	1.36401	-10.6895	0.868056	0.400024	0.0439136
SORBI_3001G260800	KXG38641	Aminotransferase, class I/classII	-0.391242	1.60694	-10.2368	0.805739	0.0283423	0.00657885
SORBI_3009G034100	EES17667	Peptide chain release factor class I	-0.278237	0.69157	-10.1118	0.552508	0.166697	7.56708e-05
SORBI_3006G247900	KXG27306	Phosphoribosylformylglycinamidine synthase PurL	-0.0311953	-0.51838	-10.0446	0.966193	0.491752	0.00346638
SORBI_3006G173000	OQU82103	Sugar phosphate transporter	-2.34243	-4.12546	-9.61427	0.0305719	0.00214531	0.0127967
SORBI_3001G447200	EER92606	Inositol-tetrakisphosphate 1-kinase	0.0762365	-1.46866	-9.53581	0.860327	0.00959075	6.30346e-05
SORBI_3001G382000	KXG39433	Protein kinase domain	-2.05977	-8.88688	-9.45741	0.982436	0.00123371	5.68235e-05
SORBI_3006G164200	OQU82053	Oligopeptide transporter, OPT superfamily	1.99947	0.0805764	-9.39261	0.0605571	0.926898	0.0049252
SORBI_3001G283600	OQU92056	C2 domain	-0.198421	-0.490142	-9.38256	0.894269	0.538231	0.00247955
SORBI_3003G230500	OQU87200	Nucleotidyl transferase domain	-0.483251	0.538589	-9.27648	0.446132	0.395401	0.000902949
SORBI_3002G385800	EER97593	Glycosyltransferase 2-like	-0.746075	0.571735	-9.25921	0.588944	0.687479	0.0387953
SORBI_3009G083900	OQU77649	Chromo/chromo shadow domain	-0.119859	-0.936821	-9.21569	0.890135	0.299876	0.00538951
SORBI_3001G072500	OQU90911	THO complex, subunitTHOC2, C-terminal	0.085195	0.808322	-9.19628	0.961159	0.645464	0.0932612
SORBI_3003G023400	KXG31590	WH2 domain	-0.266102	1.20479	-9.14551	0.0150097	0.201642	0.00330569
SORBI_3001G154500	KXG37939	Nuclear transcription factor Y subunit A	-0.78138	-0.461595	-8.99454	0.176366	0.396551	0.00026772
SORBI_3004G049600	OQU84419	Formin, FH2 domain	-1.39331	-0.165479	-8.98718	0.25506	0.886851	0.0144405
SORBI_3003G315166	OQU87661	Histidine phosphatase superfamily, clade-2	-0.0616862	-0.439182	-8.9304	0.966774	0.752876	0.0453219
SORBI_3003G316200	KXG33509	SNARE associated Golgi protein	0.487043	-2.17464	-8.89762	0.6256	0.0596465	0.0124332
SORBI_3002G147600	KXG35226	HECT domain	0.443775	1.32477	-8.83398	0.795241	0.453653	0.167133
SORBI_3003G076200	KXG31915	Proton-dependent oligopeptide transporter family	-1.88445	-0.28866	-8.74184	0.225991	0.837059	0.0392648
SORBI_3007G056200	OQU79970	Armadillo-type fold	-2.03067	1.08581	-8.49992	0.400878	0.639421	0.193639
SORBI_3001G283700	EER94424	Phospholipid/glycerol acyltransferase	-0.392225	0.382328	-8.44395	0.677321	0.684137	0.00976265
SORBI_3003G314400	OQU87648	Calcineurin-like phosphoesterase domain, ApaH type	-2.36454	0.14923	-8.40146	0.0398573	0.00162996	0.00240947
SORBI_3009G022900	EES17616	Protein Networked (NET), actin-binding (NAB) domain	-1.68496	0.210975	-8.25103	0.260733	0.888476	0.0363265
SORBI_3002G208900	OQU89536	GPCR, family 3	0.415	0.152517	-7.94968	0.634325	0.861881	0.00674495
SORBI_3006G136100	OQU81887	MFS transporter superfamily	-0.506212	0.0103471	-7.89368	0.841167	0.996616	0.217562
SORBI_3010G232700	KXG20651	Pentatricopeptide repeat	5.77215	-1.03552	-7.80912	0.695463	0.273067	0.0695911
SORBI_3010G055400	KXG19414	Protein kinase domain	0.466333	1.00012	-7.73551	0.293479	0.0465116	0.000320647
SORBI_3002G343100	EER97395	Protein kinase domain	2.64539	0.203744	-7.56793	0.24589	0.920104	0.154488
SORBI_3006G227900	OQU82394	Major facilitator, sugar transporter-like	-0.116758	-3.67486	-7.51822	0.966229	0.242606	0.238812
SORBI_3003G021600	OQU86122	Helicase, C-terminal	-0.536472	-1.91361	-7.48202	0.398124	0.015465	0.00211793
SORBI_3004G188400	OQU85188	Cryptochrome/DNA photolyase class 1	-0.430346	-0.577792	-7.41557	0.714256	0.62331	0.0404098
SORBI_3001G062500	EER90758	Aldehyde oxidase/xanthine dehydrogenase, a/b hammerhead	-0.0614127	-0.938714	-7.40158	0.978517	0.68652	0.25707
SORBI_3006G280900	OQU82651	Zinc finger, RING-CH-type	0.13051	8.70744	-7.26492	0.849705	0.000232002	0.00543444
SORBI_3001G421900	OQU92828	Transcription factor GRAS	-2.40703	-1.14399	-7.24333	0.0870616	0.17407	0.135724
SORBI_3006G258500	EES13055	Phosphatidylinositol 3-/4-kinase, catalytic domain	0.085945	1.94894	-7.21738	0.943566	0.0144879	0.00500236
SORBI_3003G161700	EES02947	EGF-type aspartate/asparagine hydroxylation site	0	6.35247	-7.16888	0.0246507	0.0026783	0.00149715
SORBI_3003G107500	OQU86566	SNF2-related, N-terminal domain	0.899498	1.133	-7.16213	0.878622	0.341245	0.0269603
SORBI_3004G176700	KXG30409	ACT domain	0	5.72581	-7.14152	0.09927	0.262947	0.012175
SORBI_3001G114400	KXG37716	Phosphoribosylformylglycinamidine synthase PurL	0.632812	1.64516	-7.08591	0.226782	0.120031	0.166155
SORBI_3004G136300	KXG30133	Sec1-like protein	0.467913	2.66718	-7.06439	0.886791	0.227271	0.00393725
SORBI_3001G180800	OQU91444	SCAMP	0.0931756	0.0033708	-6.82083	0.898594	0.996222	0.00605366
SORBI_3007G149700	OQU80599	Protein kinase domain	-5.53185	-1.31423	-6.77692	0.0989931	0.511599	0.16783
SORBI_3003G280900	KXG33288	Malic oxidoreductase	0.158204	0.485582	-6.72472	0.29397	0.601587	0.0024563
SORBI_3001G524000	KXG40291	CNNM, transmembrane domain	0.481778	0.565731	-6.69875	0.662407	0.606779	0.0773666
SORBI_3006G168650	OQU82080	BP28, C-terminal domain	0.152187	1.26485	-6.68388	0.948011	0.562228	0.16805
SORBI_3002G292100	KXG36159	Membrane transport protein	-1.88925	-0.0810118	-6.67394	0.0143078	0.260928	0.0528281
SORBI_3004G003100	KXG29253	EamA domain	1.01407	2.40548	-6.60984	0.0652534	0.0308441	0.0179635
SORBI_3009G224800	KXG22503	Multi antimicrobial extrusion protein	-1.70413	3.13081	-6.32723	0.11844	0.0331294	0.0303868
SORBI_3002G310000	EER99416	Pentatricopeptide repeat	0.714994	1.26886	-6.17887	0.471329	0.223506	0.0476844
SORBI_3002G056000	OQU88575	Bromo adjacent homology (BAH) domain	-0.305736	1.51152	-6.14773	0.82547	0.0984323	0.208679
SORBI_3002G208700	OQU89528	Ionotropic glutamate receptor	2.3113	1.96293	-6.1425	0.00533966	0.00839869	0.0437392
SORBI_3001G159800	KXG37968	Protein Networked (NET), actin-binding (NAB) domain	-0.425511	-0.699862	-5.99992	0.467139	0.0460503	0.0289866
SORBI_3006G148500	KXG26723	EGF-type aspartate/asparagine hydroxylation site	2.91537	2.53421	-5.97785	0.186011	0.211076	0.135821
SORBI_3007G116500	OQU80367	P-type ATPase	-0.0463364	1.63941	-5.75572	0.963613	0.153404	0.0707798
SORBI_3007G106500	OQU80295	Pyruvate/Phosphoenolpyruvate kinase-like domain superfamily	1.50873	2.48026	-5.63626	0.547705	0.339028	0.294952
SORBI_3010G018100	OQU75732	Zinc finger, RING-type	1.3943	0.350873	-5.63419	0.0461674	0.448527	0.100107
SORBI_3004G175500	KXG30399	Haem peroxidase	2.33441	-2.28912	-5.62339	0.137053	0.135734	0.0968155
SORBI_3009G217400	EES19890	FYVE zinc finger	2.59008	1.87391	-5.61609	0.150827	0.249873	0.143904
SORBI_3001G168800	EER91236	BTB/POZ domain	-0.869194	0.183178	-5.57832	0.589155	0.908493	0.241793
SORBI_3001G119900	OQU91121	ATP-dependent RNA helicase DEAD-box, conserved site	5.61356	4.6138	-5.44546	0.183904	0.217604	0.347547
SORBI_3009G110000	OQU77835	Phox homologous domain	-0.564214	0.168215	-5.33334	0.712711	0.984018	0.125715
SORBI_3002G107000	OQU88860	Aldehyde oxidase/xanthine dehydrogenase, a/b hammerhead	-5.68492	3.77106	-5.32412	0.70205	0.140092	0.102641
SORBI_3009G029500	KXG21207	Cation efflux protein	-0.0874704	1.21787	-5.04988	0.794774	0.00792403	0.0382015
SORBI_3009G054500	OQU77488	Fungal lipase-like domain	5.62999	0.248906	-4.84697	0.963098	0.061256	0.0626312
SORBI_3006G191500	OQU82206	Pentatricopeptide repeat	5.09637	-0.793365	-4.66304	0.190027	0.746687	0.386157
SORBI_3001G260701	OQU91865	Aminotransferase, class I/classII	-0.468391	-0.396747	-4.33006	0.539387	0.599428	0.0114307
SORBI_3001G287101	KXG39193	Formin, FH2 domain	-0.0439667	2.80808	-4.27636	0.977131	0.128707	0.218812
SORBI_3003G347800	OQU87819	Protein Networked (NET), actin-binding (NAB) domain	-0.480837	-1.22054	-4.24408	0.859786	0.593458	0.390987
SORBI_3010G269800	OQU77126	Protein kinase domain	0.174003	1.69163	-4.23741	0.843689	0.0947843	0.122222
SORBI_3003G186132	OQU87007	ABI family	-0.258183	1.13071	-3.91201	0.855205	0.455091	0.134715
SORBI_3004G084900	EES04719	SPX domain	-1.86447	-4.80457	-3.81768	0.000747679	4.12939e-06	0.00012739
SORBI_3002G205600	OQU89517	QWRF family	5.04707	-3.09785	-3.81141	0.162543	0.246931	0.439155
SORBI_3007G014700	KXG24252	Carbohydrate/puine kinase, PfkB, conserved site	-0.248002	0.160868	-3.81132	0.715858	0.586719	0.00332907
SORBI_3002G004600	EER97828	Calcineurin-like phosphoesterase domain, ApaH type	-0.828912	-3.40084	-3.65893	0.0464991	4.06676e-05	0.000262227
SORBI_3010G055100	OQU75911	Protein kinase domain	0.666106	3.80974	-3.62273	0.632394	0.03812	0.253263
SORBI_3009G168600	KXG22191	UDPGP family	-1.79976	-4.02776	-3.62016	0.00286966	3.51234e-05	0.000570114
SORBI_3002G333500	EER99513	Protein kinase domain	0.148929	0.353834	-3.619	0.8012	0.555185	0.00936441
SORBI_3010G209200	EER90124	WRKY domain	-0.0743397	0.10191	-3.61227	0.917172	0.885316	0.0130258
SORBI_3003G036300	EES02323	Oxoglutarate/iron-dependent dioxygenase	-0.420312	-0.831419	-3.59546	0.529677	0.229299	0.0106058
SORBI_3007G146400	OQU80578	FYVE zinc finger	0	-6.39513	-3.56669	0.623303	0.116988	0.368926
SORBI_3010G185200	EER90017	SPX domain	-0.461244	-4.04373	-3.56667	0.123782	2.91375e-06	5.77026e-05
SORBI_3009G123300	EES18158	NAD-dependent epimerase/dehydratase	-2.11794	-4.47969	-3.40422	0.000667802	1.06869e-05	0.000427718
SORBI_3002G131200	OQU88994	Calcineurin-like phosphoesterase domain, ApaH type	0.530968	0.700273	-3.34282	0.201084	0.682863	0.0262982
SORBI_3006G230300	OQU82405	Protein kinase domain	0.204823	0.40303	-3.31927	0.735272	0.511777	0.0089834
SORBI_3002G107400	OQU88862	Aldehyde oxidase/xanthine dehydrogenase, a/b hammerhead	0.0400693	-0.779956	-3.26095	0.894411	0.0302276	0.000204871
SORBI_3001G442800	OQU92942	Microtubule-associated protein, MAP65/Ase1/PRC1	0.14896	1.84671	-3.151	0.912983	0.224947	0.164054
SORBI_3002G260000	KXG35981	Diacylglycerol acyltransferase	-0.102199	0.454959	-2.85628	0.770716	0.219244	0.000926936
SORBI_3009G016000	EES18902	Inorganic pyrophosphatase	-0.586482	-2.43732	-2.80253	0.0426759	2.57773e-05	0.0001085
SORBI_3001G431900	EER92528	Vacuolar protein sorting-associated protein Ist1	-0.23002	0.104317	-2.78665	0.814403	0.910614	0.100086
SORBI_3005G126300	KXG28468	BRO1 domain	-0.25311	0.450871	-2.6619	0.600981	0.364567	0.00685963
SORBI_3004G118000	OQU84757	Ionotropic glutamate receptor	0.174134	1.6043	-2.63465	0.788414	0.0411523	0.027322
SORBI_3010G189200	EER88637	Pentatricopeptide repeat	-1.18317	0.498507	-2.60208	0.128024	0.485871	0.0654194
SORBI_3005G003200	EES09082	Asparagine synthase	2.19898	-2.42475	-2.58085	0.0431274	0.0221355	0.0738891
SORBI_3010G070200	EER87993	UDP-glucuronosyl/UDP-glucosyltransferase	-2.41556	-4.93223	-2.56461	0.139755	0.0142131	0.214031
SORBI_3001G399800	OQU92738	Pentatricopeptide repeat	-0.72421	-0.0714419	-2.5614	0.481608	0.942479	0.144803
SORBI_3010G209100	EER88729	WRKY domain	-0.195591	-1.54025	-2.54264	0.845808	0.154806	0.113829
SORBI_3002G043800	EER98028	Regulator of chromosome condensation, RCC1	-0.334545	-1.57408	-2.52814	0.431976	0.00644309	0.00412835
SORBI_3002G279500	EER97096	C2 domain	-0.391791	-0.879923	-2.46794	0.355383	0.0624898	0.00474286
SORBI_3006G104300	KXG26455	Gamma-glutamyltranspeptidase	-0.560135	0.743602	-2.4548	0.687871	0.60415	0.260281
SORBI_3001G033200	KXG37251	Transcription factor GRAS	-0.262906	0.0860936	-2.43369	0.557344	0.845439	0.00727108
SORBI_3001G384300	KXG39449	SANT/Myb domain	0.452302	0.678719	-2.39584	0.250505	0.100723	0.00312863
SORBI_3002G336600	KXG36464	Equilibrative nucleoside transporter	-1.448	-0.503742	-2.38949	0.0366154	0.00594134	0.101404
SORBI_3006G204600	EES11379	Pentatricopeptide repeat	-0.541626	0.81604	-2.38232	0.618842	0.46512	0.183598
SORBI_3010G068600	KXG19504	Ionotropic glutamate receptor	2.40483	3.58203	-2.3654	0.0833643	0.398953	0.116272
SORBI_3002G302900	EER97217	Fungal lipase-like domain	0.20337	0.0950942	-2.33402	0.691837	0.851113	0.0196878
SORBI_3006G148400	EES12518	EGF-type aspartate/asparagine hydroxylation site	3.2867	2.38165	-2.33205	0.0471412	0.104074	0.24424
SORBI_3002G029800	EER95854	UDP-glucose 4-epimerase	0.298419	-0.0363728	-2.32519	0.492691	0.931916	0.00752647
SORBI_3001G489300	EER92783	Protein kinase domain	-0.0605351	-0.0267301	-2.32255	0.857433	0.936452	0.00258085
SORBI_3002G213300	EER98958	CAAX prenyl protease 2	0.31313	0.23369	-2.29819	0.31795	0.445875	0.00134167
SORBI_3009G028300	EES17645	Myb-like domain	2.92686	0.125352	-2.26756	1	0.0410919	0.198506
SORBI_3003G301800	KXG33409	Pyruvate/Phosphoenolpyruvate kinase-like domain superfamily	-0.235304	-2.76773	-2.26498	0.583124	0.000355774	0.00795191
SORBI_3003G134500	EES02793	Cyclin, C-terminal domain	-0.39485	0.928038	-2.25888	0.781243	0.530689	0.335997
SORBI_3007G045500	EES13381	Sugar phosphate transporter	-0.611731	-3.95743	-2.19035	0.162177	4.46589e-05	0.00678395
SORBI_3004G120100	OQU84775	Carbohydrate binding module family 20	0.333932	1.34388	-2.17799	0.59925	0.0646641	0.0476909
SORBI_3005G123200	EES08524	HAD hydrolase, subfamily IA	-0.313666	-0.808962	-2.12868	0.682214	0.300895	0.0875432
SORBI_3001G079300	EER93400	Myc-type, basic helix-loop-helix (bHLH) domain	-0.702129	-2.14307	-2.12801	0.382676	0.0257675	0.0857522
SORBI_3007G210600	KXG25638	ABC transporter-like	0.521661	0.954355	-2.12562	0.741519	0.550383	0.410164
SORBI_3003G108500	OQU86574	Glycosyltransferase 61	0.977796	-0.317071	-2.11782	0.615466	0.858367	0.44946
SORBI_3008G037500	EES15681	Alpha/beta hydrolase fold-1	-0.550434	-1.68172	-2.07331	0.157332	0.00213477	0.00498659
SORBI_3001G445700	EER95211	Glycoside hydrolase family 17	0.325889	-0.017489	2.00806	0.461194	0.967636	0.0138829
SORBI_3002G285450	OQU89868	Small auxin-up RNA	0.51211	0.0499348	2.03141	0.791321	0.979725	0.47685
SORBI_3001G270200	EER91770	Cytochrome P450	2.20426	0.271319	2.03458	0.0071866	0.631615	0.0376442
SORBI_3007G218800	EES14313	Class I-like SAM-dependent O-methyltransferase	0.00607675	-1.44958	2.04534	0.994612	0.146575	0.153364
SORBI_3003G421700	EES04194	Glycoside hydrolase family 17	5.73238	5.14417	2.05065	0.0141285	0.0146153	0.356838
SORBI_3006G160700	OQU82024	Glycoside hydrolase, family 32	9.43848	-1.19881	2.05559	0.0518171	0.606351	0.533502
SORBI_3006G074900	EES10778	Clp, N-terminal	0.205663	-0.820517	2.0654	0.755129	0.229983	0.0608191
SORBI_3002G209200	KXG35673	Ionotropic glutamate receptor	0.581861	-1.4299	2.07414	0.851178	0.341283	0.803466
SORBI_3003G320600	OQU87698	Transmembrane protein TauE-like	-0.721531	0.39806	2.08844	0.147778	0.381664	0.0129317
SORBI_3007G210500	OQU80926	ABC transporter-like	-0.0534797	1.12856	2.0932	0.169259	0.313635	0.977577
SORBI_3002G115600	EER96273	Transmembrane protein TauE-like	1.16157	0.767278	2.09398	0.044815	0.142021	0.0162372
SORBI_3004G311000	EES07591	EamA domain	4.14849	1.38536	2.09667	1.60289e-06	0.000737669	0.000575123
SORBI_3002G207400	EER96762	EamA domain	0.290073	0.585387	2.09831	0.408701	0.120538	0.00357317
SORBI_3009G225900	OQU78403	Ribosomal protein L35A	0.382828	1.42704	2.10743	1	0.0860546	1
SORBI_3007G068200	KXG24650	Glycosyl transferase, family 1	0.4209	1.205	2.16753	0.507153	0.0886036	0.0654909
SORBI_3009G035900	EES17674	Glycoside hydrolase, family 19, catalytic	-1.38251	-1.17645	2.18695	0.0201092	0.0394547	0.0135736
SORBI_3004G002600	EES06099	Rhodanese-like domain	1.77787	1.73887	2.19334	0.0112982	0.00823092	0.015668
SORBI_3001G431800	EER92527	Vacuolar protein sorting-associated protein Ist1	1.23894	1.53084	2.19786	0.0232648	0.008328	0.00899424
SORBI_3005G091300	OQU83201	Protein kinase domain	2.19625	-0.593363	2.20448	0.00133014	0.132742	0.00467729
SORBI_3008G103400	EES17056	UspA	-0.971936	-0.410497	2.21125	0.19518	0.564586	0.0595365
SORBI_3009G034500	OQU77362	ABC transporter-like	2.07372	0.859363	2.22951	0.047138	0.302966	0.142826
SORBI_3003G083500	EES02541	Protein kinase domain	0.295074	0.228149	2.23009	0.762958	0.811684	0.149772
SORBI_3005G220900	EES09009	Protein of unknown function DUF1262	0.194192	1.72161	2.30286	0.806642	0.0842065	0.0817809
SORBI_3002G339100	EER97376	Major facilitator, sugar transporter-like	-0.919952	-0.0668467	2.30763	0.181929	0.917668	0.0397496
SORBI_3009G033600	EES17665	S-adenosylmethionine synthetase	0.44243	-1.00316	2.34435	0.318767	0.0467174	0.00651127
SORBI_3002G242300	EER99070	Class I-like SAM-dependent O-methyltransferase	1.59164	-0.808997	2.36499	0.00289441	0.0562094	0.00247814
SORBI_3005G209000	OQU83978	Transcription factor GRAS	-0.498851	0.391625	2.43868	0.313114	0.420839	0.00874616
SORBI_3001G093900	KXG37584	Domain of unknown function DUF3700	6.51004	-1.25048	2.44144	0.0480826	0.5122	0.492306
SORBI_3005G056800	OQU82981	Forkhead-associated (FHA) domain	-0.751052	1.34697	2.50984	0.6303	0.404749	0.318281
SORBI_3003G260200	EES03448	Multi antimicrobial extrusion protein	0.501715	0.720075	2.5638	0.406819	0.242204	0.0185331
SORBI_3003G137600	EES02809	Glycoside hydrolase, family 19, catalytic	1.66102	1.38223	2.57777	0.0113467	0.0217799	0.00764422
SORBI_3002G001400	KXG34242	Pentatricopeptide repeat	0.774085	-0.658764	2.59872	0.227562	0.293886	0.0220664
SORBI_3002G285300	EER97126	Small auxin-up RNA	-0.99736	0.626777	2.61179	0.517979	0.690335	0.265222
SORBI_3001G527200	EER95613	Wax synthase	0.787394	0.311952	2.67953	0.304468	0.679982	0.0378265
SORBI_3003G322000	EES01588	Protein kinase domain	-1.65188	-0.102102	2.68449	0.346477	0.950828	0.297679
SORBI_3010G179150	OQU76646	UDP-glucuronosyl/UDP-glucosyltransferase	0.297909	0.415684	2.7714	0.750026	0.66186	0.0776574
SORBI_3001G506100	EER92863	Protein kinase domain	1.38376	-0.30746	2.80808	0.102941	0.70576	0.0376047
SORBI_3006G123200	EES12388	Wax synthase	0.0598511	1.96462	2.84232	0.952931	0.0978588	0.0969562
SORBI_3005G230600	OQU84118	Transcription factor GRAS	0.797112	-0.782243	2.90832	0.155655	1	1
SORBI_3001G277600	KXG38772	Protein kinase domain	0.943165	-0.448716	2.92367	0.654387	0.798255	0.293871
SORBI_3002G189300	KXG35545	Cytochrome P450	-0.705481	0.471336	2.93146	0.399286	0.60722	0.0455978
SORBI_3008G144401	OQU79438	Cytochrome P450	1.59859	0.333597	2.99415	0.00836885	0.44805	0.0020214
SORBI_3009G119200	KXG21874	Glycoside hydrolase family 17	1.8811	0.0595866	3.01614	0.00514859	0.0378059	0.00522154
SORBI_3008G146700	EES16254	Glycoside hydrolase family 17	4.44108	3.84632	3.13099	0.0172018	0.0242735	0.148353
SORBI_3001G087700	EER90865	Tetrapeptide transporter, OPT1/isp4	1.92676	0.440922	3.24793	0.0101078	0.425976	0.00503992
SORBI_3006G032700	KXG25928	Rhodanese-like domain	-1.5332	2.88391	3.37347	0.925658	0.218165	1
SORBI_3001G517700	KXG40256	Catalase haem-binding site	-0.683833	-0.916133	3.5768	0.5389	0.405601	0.206089
SORBI_3001G424500	KXG39711	Hexapeptide repeat	0.434493	1.90916	3.60474	0.510924	0.0225913	0.0093384
SORBI_3001G195300	OQU91515	Cytochrome P450	1.15598	1.36089	3.63415	0.133136	0.0827245	0.00912592
SORBI_3004G328800	EES07673	Transferase	1.43581	0	3.67853	0.389816	1	0.159735
SORBI_3004G324000	KXG31244	Ionotropic glutamate receptor	2.36139	2.50967	3.83958	0.135812	0.115988	0.0995111
SORBI_3001G012000	EER93094	Cytochrome P450	2.52922	3.85571	4.20304	0.000394921	4.13942e-05	0.000230246
SORBI_3001G261408	OQU91877	EamA domain	4.09049	7.17217	4.21723	0.0208381	0.0964165	1
SORBI_3004G299600	EES07571	Oligopeptide transporter, OPT superfamily	3.91414	0.0572451	4.69385	0.00571615	0.9495	0.0127694
SORBI_3004G299500	EES05808	Oligopeptide transporter, OPT superfamily	6.67561	0.882416	5.46819	3.83623e-06	0.0640946	8.73959e-05
SORBI_3010G095400	OQU76121	Sodium/solute symporter	5.32224	-1.48872	5.69572	0.422565	0.036184	0.594857
SORBI_3001G494300	KXG40116	DNA topoisomerase, type IA	-0.198057	0.697926	6.22428	0.961375	0.20729	0.605891
SORBI_3001G216500	EER94063	Band 7 domain	4.27278	6.39403	6.57818	0.00174431	0.000379253	0.00247207
SORBI_3002G202800	KXG35638	WRKY domain	3.41398	6.31524	6.83758	0.0878415	0.025047	0.0749323
SORBI_3001G062600	OQU90858	Aldehyde oxidase/xanthine dehydrogenase, a/b hammerhead	-0.547752	1.65405	8.0433	0.289941	0.437338	1
SORBI_3001G344500	OQU92441	Sucrose synthase	0.0741532	0.371858	9.88988	0.0529722	0.248341	0.0130481
SORBI_3008G160400	EES17351	Protein Networked (NET), actin-binding (NAB) domain	0	0	11.532	0.931974	0.878864	1
