# Supplementary material for: Sorghum root epigenetic landscape during limiting phosphorus conditions
Source: Plant Direct. 2022 May 14;6(5):e393. doi: 10.1002/pld3.393 (PMC9107021; doi:10.1002/pld3.393)
Supplement: Supplementary file 2 — Data S2. Supporting Information [file PLD3-6-e393-s002.xlsx]

## Sheet: Sheet1
Gene stable ID	Transcript stable ID	Sorghum bicolor gene stable ID	Sorghum bicolor transcript stable ID
AT1G01010	AT1G01010.1
AT1G01040	AT1G01040.1	SORBI_3001G527800	KXG40313
AT1G01040	AT1G01040.2	SORBI_3001G527800	KXG40313
AT1G01340	AT1G01340.2	SORBI_3004G113400	EES04859
AT1G01340	AT1G01340.2	SORBI_3010G153700	OQU76494
AT1G01340	AT1G01340.2	SORBI_3004G113300	KXG29948
AT1G01340	AT1G01340.1	SORBI_3004G113400	EES04859
AT1G01340	AT1G01340.1	SORBI_3010G153700	OQU76494
AT1G01340	AT1G01340.1	SORBI_3004G113300	KXG29948
AT1G02470	AT1G02470.1	SORBI_3003G152800	EES00691
AT1G02470	AT1G02470.2	SORBI_3003G152800	EES00691
AT1G02500	AT1G02500.1	SORBI_3003G140000	EES02825
AT1G02500	AT1G02500.1	SORBI_3009G033600	EES17665
AT1G02500	AT1G02500.2	SORBI_3003G140000	EES02825
AT1G02500	AT1G02500.2	SORBI_3009G033600	EES17665
AT1G02520	AT1G02520.1	SORBI_3003G139300	KXG32330
AT1G02520	AT1G02520.1	SORBI_3009G034500	OQU77362
AT1G02520	AT1G02520.2	SORBI_3003G139300	KXG32330
AT1G02520	AT1G02520.2	SORBI_3009G034500	OQU77362
AT1G02520	AT1G02520.3	SORBI_3003G139300	KXG32330
AT1G02520	AT1G02520.3	SORBI_3009G034500	OQU77362
AT1G02890	AT1G02890.2
AT1G02890	AT1G02890.1
AT1G03540	AT1G03540.1	SORBI_3010G232700	KXG20651
AT1G03540	AT1G03540.1	SORBI_3010G189200	EER88637
AT1G03940	AT1G03940.1	SORBI_3004G328800	EES07673
AT1G04110	AT1G04110.1	SORBI_3001G507800	OQU93252
AT1G05360	AT1G05360.2	SORBI_3005G177700	EES08797
AT1G05360	AT1G05360.2	SORBI_3002G346400	EER99579
AT1G05360	AT1G05360.2	SORBI_3003G316200	KXG33509
AT1G05360	AT1G05360.3	SORBI_3005G177700	EES08797
AT1G05360	AT1G05360.3	SORBI_3002G346400	EER99579
AT1G05360	AT1G05360.3	SORBI_3003G316200	KXG33509
AT1G05360	AT1G05360.1	SORBI_3005G177700	EES08797
AT1G05360	AT1G05360.1	SORBI_3002G346400	EER99579
AT1G05360	AT1G05360.1	SORBI_3003G316200	KXG33509
AT1G05620	AT1G05620.1	SORBI_3003G110400	EES00480
AT1G05620	AT1G05620.2	SORBI_3003G110400	EES00480
AT1G06160	AT1G06160.1
AT1G06490	AT1G06490.2	SORBI_3003G180100	EES03083
AT1G06490	AT1G06490.2	SORBI_3003G179600	EES03079
AT1G06490	AT1G06490.1	SORBI_3003G180100	EES03083
AT1G06490	AT1G06490.1	SORBI_3003G179600	EES03079
AT1G07390	AT1G07390.1	SORBI_3010G254100	KXG20794
AT1G07390	AT1G07390.1	SORBI_3010G219100	KXG20556
AT1G07390	AT1G07390.4	SORBI_3010G254100	KXG20794
AT1G07390	AT1G07390.4	SORBI_3010G219100	KXG20556
AT1G07390	AT1G07390.3	SORBI_3010G254100	KXG20794
AT1G07390	AT1G07390.3	SORBI_3010G219100	KXG20556
AT1G07390	AT1G07390.5	SORBI_3010G254100	KXG20794
AT1G07390	AT1G07390.5	SORBI_3010G219100	KXG20556
AT1G07390	AT1G07390.2	SORBI_3010G254100	KXG20794
AT1G07390	AT1G07390.2	SORBI_3010G219100	KXG20556
AT1G08090	AT1G08090.1	SORBI_3004G009500	EES06135
AT1G08090	AT1G08090.1	SORBI_3004G009200	EES04350
AT1G08090	AT1G08090.1	SORBI_3004G009400	EES04351
AT1G08310	AT1G08310.1	SORBI_3008G037500	EES15681
AT1G08310	AT1G08310.1	SORBI_3003G363300	EES01786
AT1G08310	AT1G08310.2	SORBI_3008G037500	EES15681
AT1G08310	AT1G08310.2	SORBI_3003G363300	EES01786
AT1G08310	AT1G08310.3	SORBI_3008G037500	EES15681
AT1G08310	AT1G08310.3	SORBI_3003G363300	EES01786
AT1G08430	AT1G08430.1	SORBI_3006G075200	KXG26278
AT1G08430	AT1G08430.1	SORBI_3006G075300	OQU81543
AT1G08430	AT1G08430.1	SORBI_3006G075350	OQU81544
AT1G08590	AT1G08590.1	SORBI_3001G506100	EER92863
AT1G08590	AT1G08590.1	SORBI_3004G008600	EES06133
AT1G09460	AT1G09460.1
AT1G11180	AT1G11180.1	SORBI_3001G180800	OQU91444
AT1G11180	AT1G11180.1	SORBI_3009G189200	EES19774
AT1G11180	AT1G11180.3	SORBI_3001G180800	OQU91444
AT1G11180	AT1G11180.3	SORBI_3009G189200	EES19774
AT1G11180	AT1G11180.2	SORBI_3001G180800	OQU91444
AT1G11180	AT1G11180.2	SORBI_3009G189200	EES19774
AT1G11720	AT1G11720.1	SORBI_3007G068200	KXG24650
AT1G11720	AT1G11720.1	SORBI_3006G221000	KXG27148
AT1G11720	AT1G11720.2	SORBI_3007G068200	KXG24650
AT1G11720	AT1G11720.2	SORBI_3006G221000	KXG27148
AT1G12020	AT1G12020.1	SORBI_3006G259201	OQU82540
AT1G12210	AT1G12210.3	SORBI_3009G093301	OQU77719
AT1G12210	AT1G12210.1	SORBI_3009G093301	OQU77719
AT1G12210	AT1G12210.2	SORBI_3009G093301	OQU77719
AT1G12240	AT1G12240.1	SORBI_3004G004800	OQU84152
AT1G12240	AT1G12240.1	SORBI_3006G160700	OQU82023
AT1G12280	AT1G12280.2	SORBI_3009G093301	OQU77719
AT1G12280	AT1G12280.1	SORBI_3009G093301	OQU77719
AT1G12730	AT1G12730.1	SORBI_3004G277200	EES05704
AT1G12730	AT1G12730.2	SORBI_3004G277200	EES05704
AT1G13340	AT1G13340.1	SORBI_3001G431900	EER92528
AT1G13340	AT1G13340.1	SORBI_3001G118900	EER93588
AT1G13340	AT1G13340.1	SORBI_3001G431800	EER92527
AT1G13470	AT1G13470.1	SORBI_3005G220900	EES09009
AT1G13470	AT1G13470.1	SORBI_3007G125100	OQU80420
AT1G16370	AT1G16370.1	SORBI_3002G339100	EER97376
AT1G16370	AT1G16370.1	SORBI_3001G349300	OQU92472
AT1G16370	AT1G16370.1	SORBI_3001G349100	KXG39745
AT1G16710	AT1G16710.5	SORBI_3010G255400	KXG20804
AT1G16710	AT1G16710.5	SORBI_3004G034900	EES04484
AT1G16710	AT1G16710.7	SORBI_3010G255400	KXG20804
AT1G16710	AT1G16710.7	SORBI_3004G034900	EES04484
AT1G16710	AT1G16710.1	SORBI_3010G255400	KXG20804
AT1G16710	AT1G16710.1	SORBI_3004G034900	EES04484
AT1G16710	AT1G16710.4	SORBI_3010G255400	KXG20804
AT1G16710	AT1G16710.4	SORBI_3004G034900	EES04484
AT1G16710	AT1G16710.8	SORBI_3010G255400	KXG20804
AT1G16710	AT1G16710.8	SORBI_3004G034900	EES04484
AT1G16710	AT1G16710.10	SORBI_3010G255400	KXG20804
AT1G16710	AT1G16710.10	SORBI_3004G034900	EES04484
AT1G16710	AT1G16710.6	SORBI_3010G255400	KXG20804
AT1G16710	AT1G16710.6	SORBI_3004G034900	EES04484
AT1G16710	AT1G16710.3	SORBI_3010G255400	KXG20804
AT1G16710	AT1G16710.3	SORBI_3004G034900	EES04484
AT1G16710	AT1G16710.9	SORBI_3010G255400	KXG20804
AT1G16710	AT1G16710.9	SORBI_3004G034900	EES04484
AT1G16710	AT1G16710.2	SORBI_3010G255400	KXG20804
AT1G16710	AT1G16710.2	SORBI_3004G034900	EES04484
AT1G16800	AT1G16800.2
AT1G16800	AT1G16800.1
AT1G16800	AT1G16800.3
AT1G17290	AT1G17290.1	SORBI_3001G260701	OQU91865
AT1G17290	AT1G17290.1	SORBI_3001G260800	KXG38638
AT1G17420	AT1G17420.1	SORBI_3001G483400	EER95400
AT1G17420	AT1G17420.1	SORBI_3006G095600	EES10882
AT1G17450	AT1G17450.2
AT1G17450	AT1G17450.3
AT1G17450	AT1G17450.1
AT1G17600	AT1G17600.1
AT1G19220	AT1G19220.1	SORBI_3010G073600	KXG19536
AT1G19720	AT1G19720.1	SORBI_3007G015300	EES13250
AT1G20080	AT1G20080.5	SORBI_3001G283600	OQU92056
AT1G20080	AT1G20080.5	SORBI_3002G279500	EER99265
AT1G20080	AT1G20080.1	SORBI_3001G283600	OQU92056
AT1G20080	AT1G20080.1	SORBI_3002G279500	EER99265
AT1G20080	AT1G20080.4	SORBI_3001G283600	OQU92056
AT1G20080	AT1G20080.4	SORBI_3002G279500	EER99265
AT1G20080	AT1G20080.3	SORBI_3001G283600	OQU92056
AT1G20080	AT1G20080.3	SORBI_3002G279500	EER99265
AT1G20080	AT1G20080.2	SORBI_3001G283600	OQU92056
AT1G20080	AT1G20080.2	SORBI_3002G279500	EER99265
AT1G20650	AT1G20650.1	SORBI_3003G322000	EES01588
AT1G20650	AT1G20650.1	SORBI_3009G186300	EES19760
AT1G20840	AT1G20840.2
AT1G20840	AT1G20840.1
AT1G20860	AT1G20860.2	SORBI_3010G133300	EER88333
AT1G20860	AT1G20860.1	SORBI_3010G133300	EER88333
AT1G21230	AT1G21230.1	SORBI_3004G008100	EES06130
AT1G21230	AT1G21230.1	SORBI_3007G225900	EES15475
AT1G21230	AT1G21230.1	SORBI_3008G053800	EES15737
AT1G21230	AT1G21230.1	SORBI_3002G169200	OQU89286
AT1G21230	AT1G21230.1	SORBI_3004G338200	KXG31318
AT1G21230	AT1G21230.1	SORBI_3003G161700	KXG32493
AT1G21230	AT1G21230.1	SORBI_3006G148500	KXG26722
AT1G21230	AT1G21230.1	SORBI_3008G170800	OQU79617
AT1G21230	AT1G21230.1	SORBI_3006G148400	OQU81982
AT1G21230	AT1G21230.1	SORBI_3010G055400	KXG19414
AT1G21230	AT1G21230.1	SORBI_3010G055100	OQU75915
AT1G21230	AT1G21230.1	SORBI_3008G133100	EES17216
AT1G21230	AT1G21230.1	SORBI_3004G219700	KXG30662
AT1G21230	AT1G21230.1	SORBI_3008G171200	OQU79620
AT1G21230	AT1G21230.1	SORBI_3004G345200	KXG31355
AT1G21240	AT1G21240.1	SORBI_3004G008100	EES06130
AT1G21240	AT1G21240.1	SORBI_3007G225900	EES15475
AT1G21240	AT1G21240.1	SORBI_3008G053800	EES15737
AT1G21240	AT1G21240.1	SORBI_3002G169200	OQU89286
AT1G21240	AT1G21240.1	SORBI_3004G338200	KXG31318
AT1G21240	AT1G21240.1	SORBI_3003G161700	KXG32493
AT1G21240	AT1G21240.1	SORBI_3006G148500	KXG26722
AT1G21240	AT1G21240.1	SORBI_3008G170800	OQU79617
AT1G21240	AT1G21240.1	SORBI_3006G148400	OQU81982
AT1G21240	AT1G21240.1	SORBI_3010G055400	KXG19414
AT1G21240	AT1G21240.1	SORBI_3010G055100	OQU75915
AT1G21240	AT1G21240.1	SORBI_3008G133100	EES17216
AT1G21240	AT1G21240.1	SORBI_3004G219700	KXG30662
AT1G21240	AT1G21240.1	SORBI_3008G171200	OQU79620
AT1G21240	AT1G21240.1	SORBI_3004G345200	KXG31355
AT1G21240	AT1G21240.2	SORBI_3004G008100	EES06130
AT1G21240	AT1G21240.2	SORBI_3007G225900	EES15475
AT1G21240	AT1G21240.2	SORBI_3008G053800	EES15737
AT1G21240	AT1G21240.2	SORBI_3002G169200	OQU89286
AT1G21240	AT1G21240.2	SORBI_3004G338200	KXG31318
AT1G21240	AT1G21240.2	SORBI_3003G161700	KXG32493
AT1G21240	AT1G21240.2	SORBI_3006G148500	KXG26722
AT1G21240	AT1G21240.2	SORBI_3008G170800	OQU79617
AT1G21240	AT1G21240.2	SORBI_3006G148400	OQU81982
AT1G21240	AT1G21240.2	SORBI_3010G055400	KXG19414
AT1G21240	AT1G21240.2	SORBI_3010G055100	OQU75915
AT1G21240	AT1G21240.2	SORBI_3008G133100	EES17216
AT1G21240	AT1G21240.2	SORBI_3004G219700	KXG30662
AT1G21240	AT1G21240.2	SORBI_3008G171200	OQU79620
AT1G21240	AT1G21240.2	SORBI_3004G345200	KXG31355
AT1G21250	AT1G21250.1	SORBI_3004G008100	EES06130
AT1G21250	AT1G21250.1	SORBI_3007G225900	EES15475
AT1G21250	AT1G21250.1	SORBI_3008G053800	EES15737
AT1G21250	AT1G21250.1	SORBI_3002G169200	OQU89286
AT1G21250	AT1G21250.1	SORBI_3004G338200	KXG31318
AT1G21250	AT1G21250.1	SORBI_3003G161700	KXG32493
AT1G21250	AT1G21250.1	SORBI_3006G148500	KXG26722
AT1G21250	AT1G21250.1	SORBI_3008G170800	OQU79617
AT1G21250	AT1G21250.1	SORBI_3006G148400	OQU81982
AT1G21250	AT1G21250.1	SORBI_3010G055400	KXG19414
AT1G21250	AT1G21250.1	SORBI_3010G055100	OQU75915
AT1G21250	AT1G21250.1	SORBI_3008G133100	EES17216
AT1G21250	AT1G21250.1	SORBI_3004G219700	KXG30662
AT1G21250	AT1G21250.1	SORBI_3008G171200	OQU79620
AT1G21250	AT1G21250.1	SORBI_3004G345200	KXG31355
AT1G21529	AT1G21529.1
AT1G21630	AT1G21630.2	SORBI_3010G275500	EER89004
AT1G21630	AT1G21630.3	SORBI_3010G275500	EER89004
AT1G21630	AT1G21630.1	SORBI_3010G275500	EER89004
AT1G21630	AT1G21630.4	SORBI_3010G275500	EER89004
AT1G21930	AT1G21930.1	SORBI_3002G262200	EER97035
AT1G21940	AT1G21940.1
AT1G22060	AT1G22060.1
AT1G22060	AT1G22060.2
AT1G22150	AT1G22150.1	SORBI_3007G123500	EES13810
AT1G22150	AT1G22150.1	SORBI_3001G153100	EER91153
AT1G22150	AT1G22150.1	SORBI_3001G470600	OQU93070
AT1G22150	AT1G22150.3	SORBI_3007G123500	EES13810
AT1G22150	AT1G22150.3	SORBI_3001G153100	EER91153
AT1G22150	AT1G22150.3	SORBI_3001G470600	OQU93070
AT1G22150	AT1G22150.2	SORBI_3007G123500	EES13810
AT1G22150	AT1G22150.2	SORBI_3001G153100	EER91153
AT1G22150	AT1G22150.2	SORBI_3001G470600	OQU93070
AT1G22150	AT1G22150.4	SORBI_3007G123500	EES13810
AT1G22150	AT1G22150.4	SORBI_3001G153100	EER91153
AT1G22150	AT1G22150.4	SORBI_3001G470600	OQU93070
AT1G24100	AT1G24100.1
AT1G24160	AT1G24160.2
AT1G24160	AT1G24160.1
AT1G24540	AT1G24540.1	SORBI_3004G203000	EES07097
AT1G24706	AT1G24706.8	SORBI_3001G072500	OQU90911
AT1G24706	AT1G24706.8	SORBI_3003G401600	OQU88101
AT1G24706	AT1G24706.1	SORBI_3001G072500	OQU90911
AT1G24706	AT1G24706.1	SORBI_3003G401600	OQU88101
AT1G24706	AT1G24706.2	SORBI_3001G072500	OQU90911
AT1G24706	AT1G24706.2	SORBI_3003G401600	OQU88101
AT1G24706	AT1G24706.5	SORBI_3001G072500	OQU90911
AT1G24706	AT1G24706.5	SORBI_3003G401600	OQU88101
AT1G24706	AT1G24706.3	SORBI_3001G072500	OQU90911
AT1G24706	AT1G24706.3	SORBI_3003G401600	OQU88101
AT1G24706	AT1G24706.9	SORBI_3001G072500	OQU90911
AT1G24706	AT1G24706.9	SORBI_3003G401600	OQU88101
AT1G24706	AT1G24706.4	SORBI_3001G072500	OQU90911
AT1G24706	AT1G24706.4	SORBI_3003G401600	OQU88101
AT1G24706	AT1G24706.6	SORBI_3001G072500	OQU90911
AT1G24706	AT1G24706.6	SORBI_3003G401600	OQU88101
AT1G24706	AT1G24706.7	SORBI_3001G072500	OQU90911
AT1G24706	AT1G24706.7	SORBI_3003G401600	OQU88101
AT1G26240	AT1G26240.1
AT1G26250	AT1G26250.1
AT1G26270	AT1G26270.1	SORBI_3010G118200	EER89609
AT1G26270	AT1G26270.1	SORBI_3006G258500	EES13055
AT1G26270	AT1G26270.1	SORBI_3002G235900	EER99049
AT1G26380	AT1G26380.1
AT1G26390	AT1G26390.1
AT1G26410	AT1G26410.1
AT1G26420	AT1G26420.1
AT1G27180	AT1G27180.7
AT1G27180	AT1G27180.5
AT1G27180	AT1G27180.2
AT1G27180	AT1G27180.3
AT1G27180	AT1G27180.6
AT1G27180	AT1G27180.8
AT1G27180	AT1G27180.1
AT1G27180	AT1G27180.4
AT1G28180	AT1G28180.1	SORBI_3001G119900	KXG37746
AT1G28180	AT1G28180.1	SORBI_3005G191200	OQU83862
AT1G28180	AT1G28180.2	SORBI_3001G119900	KXG37746
AT1G28180	AT1G28180.2	SORBI_3005G191200	OQU83862
AT1G29230	AT1G29230.1	SORBI_3010G161000	EER89894
AT1G29450	AT1G29450.1	SORBI_3002G285950	OQU89870
AT1G29450	AT1G29450.1	SORBI_3007G175600	EES14109
AT1G29450	AT1G29450.1	SORBI_3002G284701	OQU89863
AT1G29450	AT1G29450.1	SORBI_3009G192933	OQU78278
AT1G29450	AT1G29450.1	SORBI_3002G285101	OQU89865
AT1G29450	AT1G29450.1	SORBI_3001G184800	EER91314
AT1G29450	AT1G29450.1	SORBI_3009G193066	OQU78279
AT1G29450	AT1G29450.1	SORBI_3001G184400	EER93892
AT1G29450	AT1G29450.1	SORBI_3002G284901	EER97129
AT1G29450	AT1G29450.1	SORBI_3002G284600	OQU89862
AT1G29450	AT1G29450.1	SORBI_3002G285800	EER97128
AT1G29450	AT1G29450.1	SORBI_3002G285600	EER97127
AT1G29450	AT1G29450.1	SORBI_3002G285700	KXG36119
AT1G29450	AT1G29450.1	SORBI_3002G285450	OQU89868
AT1G29450	AT1G29450.1	SORBI_3002G285300	EER97126
AT1G29450	AT1G29450.1	SORBI_3001G184500	EER91313
AT1G29450	AT1G29450.1	SORBI_3002G285525	OQU89869
AT1G29450	AT1G29450.1	SORBI_3002G285200	OQU89866
AT1G29450	AT1G29450.2	SORBI_3002G285950	OQU89870
AT1G29450	AT1G29450.2	SORBI_3007G175600	EES14109
AT1G29450	AT1G29450.2	SORBI_3002G284701	OQU89863
AT1G29450	AT1G29450.2	SORBI_3009G192933	OQU78278
AT1G29450	AT1G29450.2	SORBI_3002G285101	OQU89865
AT1G29450	AT1G29450.2	SORBI_3001G184800	EER91314
AT1G29450	AT1G29450.2	SORBI_3009G193066	OQU78279
AT1G29450	AT1G29450.2	SORBI_3001G184400	EER93892
AT1G29450	AT1G29450.2	SORBI_3002G284901	EER97129
AT1G29450	AT1G29450.2	SORBI_3002G284600	OQU89862
AT1G29450	AT1G29450.2	SORBI_3002G285800	EER97128
AT1G29450	AT1G29450.2	SORBI_3002G285600	EER97127
AT1G29450	AT1G29450.2	SORBI_3002G285700	KXG36119
AT1G29450	AT1G29450.2	SORBI_3002G285450	OQU89868
AT1G29450	AT1G29450.2	SORBI_3002G285300	EER97126
AT1G29450	AT1G29450.2	SORBI_3001G184500	EER91313
AT1G29450	AT1G29450.2	SORBI_3002G285525	OQU89869
AT1G29450	AT1G29450.2	SORBI_3002G285200	OQU89866
AT1G29560	AT1G29560.1
AT1G29560	AT1G29560.2
AT1G30410	AT1G30410.4	SORBI_3006G219300	EES12878
AT1G30410	AT1G30410.6	SORBI_3006G219300	EES12878
AT1G30410	AT1G30410.3	SORBI_3006G219300	EES12878
AT1G30410	AT1G30410.1	SORBI_3006G219300	EES12878
AT1G30410	AT1G30410.2	SORBI_3006G219300	EES12878
AT1G30410	AT1G30410.5	SORBI_3006G219300	EES12878
AT1G30510	AT1G30510.3	SORBI_3001G067100	EER90782
AT1G30510	AT1G30510.3	SORBI_3002G033400	OQU88435
AT1G30510	AT1G30510.1	SORBI_3001G067100	EER90782
AT1G30510	AT1G30510.1	SORBI_3002G033400	OQU88435
AT1G30510	AT1G30510.2	SORBI_3001G067100	EER90782
AT1G30510	AT1G30510.2	SORBI_3002G033400	OQU88435
AT1G30530	AT1G30530.1	SORBI_3010G070200	EER87993
AT1G30560	AT1G30560.1	SORBI_3007G045500	EES13381
AT1G30560	AT1G30560.1	SORBI_3006G173000	OQU82104
AT1G30560	AT1G30560.1	SORBI_3004G290900	KXG31062
AT1G30870	AT1G30870.1	SORBI_3002G307900	EER99405
AT1G31885	AT1G31885.3	SORBI_3010G164100	KXG20157
AT1G31885	AT1G31885.1	SORBI_3010G164100	KXG20157
AT1G31885	AT1G31885.2	SORBI_3010G164100	KXG20157
AT1G32060	AT1G32060.1	SORBI_3006G200800	EES12777
AT1G32060	AT1G32060.1	SORBI_3004G272100	KXG30947
AT1G32200	AT1G32200.2	SORBI_3001G283700	OQU92058
AT1G32200	AT1G32200.1	SORBI_3001G283700	OQU92058
AT1G32450	AT1G32450.1	SORBI_3004G276200	KXG30977
AT1G32950	AT1G32950.1	SORBI_3003G323700	EES01595
AT1G32950	AT1G32950.1	SORBI_3005G165400	EES10000
AT1G32950	AT1G32950.1	SORBI_3005G165201	OQU83725
AT1G32950	AT1G32950.1	SORBI_3005G165500	KXG28778
AT1G32950	AT1G32950.1	SORBI_3004G123801	KXG30014
AT1G32950	AT1G32950.2	SORBI_3003G323700	EES01595
AT1G32950	AT1G32950.2	SORBI_3005G165400	EES10000
AT1G32950	AT1G32950.2	SORBI_3005G165201	OQU83725
AT1G32950	AT1G32950.2	SORBI_3005G165500	KXG28778
AT1G32950	AT1G32950.2	SORBI_3004G123801	KXG30014
AT1G32960	AT1G32960.1	SORBI_3003G323700	EES01595
AT1G32960	AT1G32960.1	SORBI_3005G165400	EES10000
AT1G32960	AT1G32960.1	SORBI_3005G165201	OQU83725
AT1G32960	AT1G32960.1	SORBI_3005G165500	KXG28778
AT1G32960	AT1G32960.1	SORBI_3004G123801	KXG30014
AT1G32970	AT1G32970.1	SORBI_3003G323700	EES01595
AT1G32970	AT1G32970.1	SORBI_3005G165400	EES10000
AT1G32970	AT1G32970.1	SORBI_3005G165201	OQU83725
AT1G32970	AT1G32970.1	SORBI_3005G165500	KXG28778
AT1G32970	AT1G32970.1	SORBI_3004G123801	KXG30014
AT1G33030	AT1G33030.3
AT1G33030	AT1G33030.1
AT1G33030	AT1G33030.2
AT1G33640	AT1G33640.1
AT1G34047	AT1G34047.1
AT1G34047	AT1G34047.2
AT1G34355	AT1G34355.2	SORBI_3005G056800	OQU82981
AT1G34355	AT1G34355.3	SORBI_3005G056800	OQU82981
AT1G34355	AT1G34355.1	SORBI_3005G056800	OQU82981
AT1G35625	AT1G35625.1
AT1G35660	AT1G35660.1	SORBI_3003G372700	EES03964
AT1G36240	AT1G36240.1	SORBI_3009G179100	EES18421
AT1G36240	AT1G36240.1	SORBI_3010G260100	EER90362
AT1G36240	AT1G36240.1	SORBI_3010G259900	EER90361
AT1G36622	AT1G36622.1
AT1G37130	AT1G37130.1	SORBI_3004G196101	OQU85223
AT1G37130	AT1G37130.1	SORBI_3004G312500	EES07601
AT1G37130	AT1G37130.1	SORBI_3007G153900	EES13985
AT1G43140	AT1G43140.1
AT1G43910	AT1G43910.1
AT1G44030	AT1G44030.1
AT1G44030	AT1G44030.2
AT1G44835	AT1G44835.1	SORBI_3004G310500	EES07587
AT1G44835	AT1G44835.2	SORBI_3004G310500	EES07587
AT1G45015	AT1G45015.1
AT1G45015	AT1G45015.2
AT1G47400	AT1G47400.1
AT1G47960	AT1G47960.1
AT1G47960	AT1G47960.2
AT1G48300	AT1G48300.1
AT1G49720	AT1G49720.3	SORBI_3008G043900	OQU78764
AT1G49720	AT1G49720.3	SORBI_3010G081800	KXG19586
AT1G49720	AT1G49720.3	SORBI_3006G190800	KXG26981
AT1G49720	AT1G49720.3	SORBI_3002G225100	EER96850
AT1G49720	AT1G49720.3	SORBI_3007G155900	OQU80633
AT1G49720	AT1G49720.3	SORBI_3004G309600	EES07580
AT1G49720	AT1G49720.2	SORBI_3008G043900	OQU78764
AT1G49720	AT1G49720.2	SORBI_3010G081800	KXG19586
AT1G49720	AT1G49720.2	SORBI_3006G190800	KXG26981
AT1G49720	AT1G49720.2	SORBI_3002G225100	EER96850
AT1G49720	AT1G49720.2	SORBI_3007G155900	OQU80633
AT1G49720	AT1G49720.2	SORBI_3004G309600	EES07580
AT1G49720	AT1G49720.1	SORBI_3008G043900	OQU78764
AT1G49720	AT1G49720.1	SORBI_3010G081800	KXG19586
AT1G49720	AT1G49720.1	SORBI_3006G190800	KXG26981
AT1G49720	AT1G49720.1	SORBI_3002G225100	EER96850
AT1G49720	AT1G49720.1	SORBI_3007G155900	OQU80633
AT1G49720	AT1G49720.1	SORBI_3004G309600	EES07580
AT1G49800	AT1G49800.1
AT1G49990	AT1G49990.1
AT1G50050	AT1G50050.1
AT1G50050	AT1G50050.2
AT1G50180	AT1G50180.1	SORBI_3005G118600	KXG28405
AT1G50240	AT1G50240.2	SORBI_3003G423600	EES04209
AT1G50240	AT1G50240.3	SORBI_3003G423600	EES04209
AT1G50732	AT1G50732.1
AT1G50840	AT1G50840.2	SORBI_3006G233700	EES11511
AT1G50840	AT1G50840.2	SORBI_3007G060600	OQU79982
AT1G50840	AT1G50840.1	SORBI_3006G233700	EES11511
AT1G50840	AT1G50840.1	SORBI_3007G060600	OQU79982
AT1G51760	AT1G51760.1	SORBI_3003G190500	OQU87019
AT1G51800	AT1G51800.1
AT1G52320	AT1G52320.1
AT1G52320	AT1G52320.3
AT1G52320	AT1G52320.4
AT1G52320	AT1G52320.2
AT1G52320	AT1G52320.5
AT1G52870	AT1G52870.1	SORBI_3001G180200	EER93874
AT1G52870	AT1G52870.2	SORBI_3001G180200	EER93874
AT1G52940	AT1G52940.1
AT1G53160	AT1G53160.1
AT1G53160	AT1G53160.2
AT1G53160	AT1G53160.3
AT1G53310	AT1G53310.2	SORBI_3007G106500	EES13699
AT1G53310	AT1G53310.2	SORBI_3003G301800	KXG33409
AT1G53310	AT1G53310.2	SORBI_3002G167000	EER98700
AT1G53310	AT1G53310.1	SORBI_3007G106500	EES13699
AT1G53310	AT1G53310.1	SORBI_3003G301800	KXG33409
AT1G53310	AT1G53310.1	SORBI_3002G167000	EER98700
AT1G53310	AT1G53310.3	SORBI_3007G106500	EES13699
AT1G53310	AT1G53310.3	SORBI_3003G301800	KXG33409
AT1G53310	AT1G53310.3	SORBI_3002G167000	EER98700
AT1G53800	AT1G53800.2
AT1G53800	AT1G53800.4
AT1G53800	AT1G53800.1
AT1G53800	AT1G53800.3
AT1G54030	AT1G54030.1
AT1G54030	AT1G54030.2
AT1G54040	AT1G54040.3
AT1G54040	AT1G54040.2
AT1G54040	AT1G54040.1
AT1G54095	AT1G54095.1
AT1G55020	AT1G55020.1
AT1G55790	AT1G55790.1	SORBI_3002G240100	EER96935
AT1G55790	AT1G55790.1	SORBI_3002G240300	KXG35863
AT1G55790	AT1G55790.1	SORBI_3002G239900	EER96933
AT1G55790	AT1G55790.1	SORBI_3002G240200	KXG35862
AT1G55790	AT1G55790.1	SORBI_3002G239800	EER99065
AT1G55790	AT1G55790.1	SORBI_3002G240000	EER96930
AT1G57630	AT1G57630.1
AT1G57770	AT1G57770.1	SORBI_3001G018000	EER90543
AT1G58280	AT1G58280.3
AT1G58280	AT1G58280.2
AT1G58280	AT1G58280.4
AT1G58280	AT1G58280.1
AT1G60800	AT1G60800.2	SORBI_3007G142900	KXG25244
AT1G60800	AT1G60800.1	SORBI_3007G142900	KXG25244
AT1G61360	AT1G61360.2
AT1G61360	AT1G61360.1
AT1G61360	AT1G61360.3
AT1G61360	AT1G61360.4
AT1G61370	AT1G61370.2
AT1G61370	AT1G61370.1
AT1G61480	AT1G61480.1
AT1G61520	AT1G61520.3	SORBI_3010G189300	KXG20345
AT1G61520	AT1G61520.2	SORBI_3010G189300	KXG20345
AT1G61520	AT1G61520.1	SORBI_3010G189300	KXG20345
AT1G61550	AT1G61550.1
AT1G61610	AT1G61610.1	SORBI_3002G326800	OQU90048
AT1G61610	AT1G61610.1	SORBI_3005G089500	OQU83186
AT1G61610	AT1G61610.1	SORBI_3006G229300	KXG27199
AT1G61610	AT1G61610.1	SORBI_3002G288500	KXG36131
AT1G61610	AT1G61610.1	SORBI_3006G229500	EES12917
AT1G61610	AT1G61610.1	SORBI_3006G228833	KXG27120
AT1G61610	AT1G61610.1	SORBI_3009G029100	EES18951
AT1G61610	AT1G61610.1	SORBI_3005G193500	EES10127
AT1G61610	AT1G61610.1	SORBI_3010G208800	KXG20494
AT1G61610	AT1G61610.1	SORBI_3006G229600	KXG27202
AT1G61610	AT1G61610.1	SORBI_3006G229800	KXG27204
AT1G61610	AT1G61610.1	SORBI_3006G230300	OQU82405
AT1G61610	AT1G61610.1	SORBI_3002G333500	EER99513
AT1G61610	AT1G61610.1	SORBI_3002G288800	OQU89880
AT1G61610	AT1G61610.1	SORBI_3006G229100	OQU82398
AT1G61610	AT1G61610.1	SORBI_3002G289400	KXG36141
AT1G61610	AT1G61610.1	SORBI_3006G229200	KXG27197
AT1G61610	AT1G61610.1	SORBI_3002G333400	EER99512
AT1G61610	AT1G61610.2	SORBI_3002G326800	OQU90048
AT1G61610	AT1G61610.2	SORBI_3005G089500	OQU83186
AT1G61610	AT1G61610.2	SORBI_3006G229300	KXG27199
AT1G61610	AT1G61610.2	SORBI_3002G288500	KXG36131
AT1G61610	AT1G61610.2	SORBI_3006G229500	EES12917
AT1G61610	AT1G61610.2	SORBI_3006G228833	KXG27120
AT1G61610	AT1G61610.2	SORBI_3009G029100	EES18951
AT1G61610	AT1G61610.2	SORBI_3005G193500	EES10127
AT1G61610	AT1G61610.2	SORBI_3010G208800	KXG20494
AT1G61610	AT1G61610.2	SORBI_3006G229600	KXG27202
AT1G61610	AT1G61610.2	SORBI_3006G229800	KXG27204
AT1G61610	AT1G61610.2	SORBI_3006G230300	OQU82405
AT1G61610	AT1G61610.2	SORBI_3002G333500	EER99513
AT1G61610	AT1G61610.2	SORBI_3002G288800	OQU89880
AT1G61610	AT1G61610.2	SORBI_3006G229100	OQU82398
AT1G61610	AT1G61610.2	SORBI_3002G289400	KXG36141
AT1G61610	AT1G61610.2	SORBI_3006G229200	KXG27197
AT1G61610	AT1G61610.2	SORBI_3002G333400	EER99512
AT1G61760	AT1G61760.1	SORBI_3001G000100	EER90453
AT1G61760	AT1G61760.1	SORBI_3006G224600	EES11475
AT1G61760	AT1G61760.1	SORBI_3002G325200	EER97325
AT1G61810	AT1G61810.2
AT1G61810	AT1G61810.5
AT1G61810	AT1G61810.3
AT1G61810	AT1G61810.4
AT1G61810	AT1G61810.1
AT1G62280	AT1G62280.1	SORBI_3003G000400	EER99979
AT1G62310	AT1G62310.1	SORBI_3007G131100	OQU80467
AT1G62310	AT1G62310.1	SORBI_3002G193300	KXG35570
AT1G62540	AT1G62540.3	SORBI_3001G303200	EER91959
AT1G62540	AT1G62540.3	SORBI_3001G303750	OQU92170
AT1G62540	AT1G62540.3	SORBI_3001G541700	KXG40414
AT1G62540	AT1G62540.1	SORBI_3001G303200	EER91959
AT1G62540	AT1G62540.1	SORBI_3001G303750	OQU92170
AT1G62540	AT1G62540.1	SORBI_3001G541700	KXG40414
AT1G62540	AT1G62540.2	SORBI_3001G303200	EER91959
AT1G62540	AT1G62540.2	SORBI_3001G303750	OQU92170
AT1G62540	AT1G62540.2	SORBI_3001G541700	KXG40414
AT1G62560	AT1G62560.1	SORBI_3001G303200	EER91959
AT1G62560	AT1G62560.1	SORBI_3001G303750	OQU92170
AT1G62560	AT1G62560.1	SORBI_3001G541700	KXG40414
AT1G62560	AT1G62560.2	SORBI_3001G303200	EER91959
AT1G62560	AT1G62560.2	SORBI_3001G303750	OQU92170
AT1G62560	AT1G62560.2	SORBI_3001G541700	KXG40414
AT1G62580	AT1G62580.1	SORBI_3001G303200	EER91959
AT1G62580	AT1G62580.1	SORBI_3001G303750	OQU92170
AT1G62580	AT1G62580.1	SORBI_3001G541700	KXG40414
AT1G62580	AT1G62580.2	SORBI_3001G303200	EER91959
AT1G62580	AT1G62580.2	SORBI_3001G303750	OQU92170
AT1G62580	AT1G62580.2	SORBI_3001G541700	KXG40414
AT1G62580	AT1G62580.3	SORBI_3001G303200	EER91959
AT1G62580	AT1G62580.3	SORBI_3001G303750	OQU92170
AT1G62580	AT1G62580.3	SORBI_3001G541700	KXG40414
AT1G62760	AT1G62760.1	SORBI_3001G198800	EER91394
AT1G62760	AT1G62760.1	SORBI_3001G198700	EER91393
AT1G63020	AT1G63020.3	SORBI_3006G185200	OQU82183
AT1G63020	AT1G63020.1	SORBI_3006G185200	OQU82183
AT1G63020	AT1G63020.5	SORBI_3006G185200	OQU82183
AT1G63020	AT1G63020.2	SORBI_3006G185200	OQU82183
AT1G63020	AT1G63020.4	SORBI_3006G185200	OQU82183
AT1G63100	AT1G63100.1	SORBI_3010G017400	EER87757
AT1G63100	AT1G63100.2	SORBI_3010G017400	EER87757
AT1G63530	AT1G63530.1
AT1G63530	AT1G63530.2
AT1G63530	AT1G63530.3
AT1G63530	AT1G63530.4
AT1G63540	AT1G63540.1
AT1G63750	AT1G63750.3
AT1G63750	AT1G63750.1
AT1G63750	AT1G63750.2
AT1G64310	AT1G64310.1	SORBI_3003G183900	KXG32684
AT1G64610	AT1G64610.2	SORBI_3001G532700	EER95646
AT1G64610	AT1G64610.2	SORBI_3006G182500	EES11277
AT1G64610	AT1G64610.1	SORBI_3001G532700	EER95646
AT1G64610	AT1G64610.1	SORBI_3006G182500	EES11277
AT1G64720	AT1G64720.1	SORBI_3004G023300	OQU84263
AT1G64720	AT1G64720.1	SORBI_3004G023200	EES06208
AT1G64720	AT1G64720.1	SORBI_3006G011300	EES11770
AT1G64950	AT1G64950.1	SORBI_3001G270200	EER91770
AT1G64950	AT1G64950.1	SORBI_3001G195100	EER93940
AT1G64950	AT1G64950.1	SORBI_3001G195200	EER93941
AT1G64950	AT1G64950.1	SORBI_3001G195300	OQU91515
AT1G64950	AT1G64950.1	SORBI_3002G348900	EER99587
AT1G64950	AT1G64950.1	SORBI_3001G195500	EER93943
AT1G65730	AT1G65730.1	SORBI_3006G264700	EES13088
AT1G65730	AT1G65730.1	SORBI_3005G124600	EES08528
AT1G65730	AT1G65730.1	SORBI_3006G152900	KXG26751
AT1G65730	AT1G65730.1	SORBI_3006G152500	KXG26749
AT1G65730	AT1G65730.1	SORBI_3006G152600	EES11137
AT1G65730	AT1G65730.1	SORBI_3004G224000	OQU85362
AT1G65730	AT1G65730.1	SORBI_3006G152801	EES11096
AT1G65730	AT1G65730.1	SORBI_3003G002900	KXG31453
AT1G65730	AT1G65730.1	SORBI_3006G152700	OQU82000
AT1G66180	AT1G66180.1	SORBI_3001G422800	KXG40203
AT1G66180	AT1G66180.1	SORBI_3003G353500	EES03871
AT1G66360	AT1G66360.1
AT1G66570	AT1G66570.3
AT1G66570	AT1G66570.1
AT1G66570	AT1G66570.2
AT1G67000	AT1G67000.1	SORBI_3004G334601	OQU85905
AT1G67120	AT1G67120.2	SORBI_3009G173600	EES19687
AT1G67120	AT1G67120.1	SORBI_3009G173600	EES19687
AT1G67500	AT1G67500.4	SORBI_3002G409700	OQU90438
AT1G67500	AT1G67500.7	SORBI_3002G409700	OQU90438
AT1G67500	AT1G67500.1	SORBI_3002G409700	OQU90438
AT1G67500	AT1G67500.2	SORBI_3002G409700	OQU90438
AT1G67500	AT1G67500.5	SORBI_3002G409700	OQU90438
AT1G67500	AT1G67500.6	SORBI_3002G409700	OQU90438
AT1G67500	AT1G67500.3	SORBI_3002G409700	OQU90438
AT1G67520	AT1G67520.8	SORBI_3002G326300	KXG36390
AT1G67520	AT1G67520.8	SORBI_3008G130500	OQU79321
AT1G67520	AT1G67520.8	SORBI_3010G028501	KXG19244
AT1G67520	AT1G67520.8	SORBI_3007G149700	OQU80602
AT1G67520	AT1G67520.8	SORBI_3001G277600	KXG38772
AT1G67520	AT1G67520.4	SORBI_3002G326300	KXG36390
AT1G67520	AT1G67520.4	SORBI_3008G130500	OQU79321
AT1G67520	AT1G67520.4	SORBI_3010G028501	KXG19244
AT1G67520	AT1G67520.4	SORBI_3007G149700	OQU80602
AT1G67520	AT1G67520.4	SORBI_3001G277600	KXG38772
AT1G67520	AT1G67520.3	SORBI_3002G326300	KXG36390
AT1G67520	AT1G67520.3	SORBI_3008G130500	OQU79321
AT1G67520	AT1G67520.3	SORBI_3010G028501	KXG19244
AT1G67520	AT1G67520.3	SORBI_3007G149700	OQU80602
AT1G67520	AT1G67520.3	SORBI_3001G277600	KXG38772
AT1G67520	AT1G67520.7	SORBI_3002G326300	KXG36390
AT1G67520	AT1G67520.7	SORBI_3008G130500	OQU79321
AT1G67520	AT1G67520.7	SORBI_3010G028501	KXG19244
AT1G67520	AT1G67520.7	SORBI_3007G149700	OQU80602
AT1G67520	AT1G67520.7	SORBI_3001G277600	KXG38772
AT1G67520	AT1G67520.6	SORBI_3002G326300	KXG36390
AT1G67520	AT1G67520.6	SORBI_3008G130500	OQU79321
AT1G67520	AT1G67520.6	SORBI_3010G028501	KXG19244
AT1G67520	AT1G67520.6	SORBI_3007G149700	OQU80602
AT1G67520	AT1G67520.6	SORBI_3001G277600	KXG38772
AT1G67520	AT1G67520.1	SORBI_3002G326300	KXG36390
AT1G67520	AT1G67520.1	SORBI_3008G130500	OQU79321
AT1G67520	AT1G67520.1	SORBI_3010G028501	KXG19244
AT1G67520	AT1G67520.1	SORBI_3007G149700	OQU80602
AT1G67520	AT1G67520.1	SORBI_3001G277600	KXG38772
AT1G67520	AT1G67520.5	SORBI_3002G326300	KXG36390
AT1G67520	AT1G67520.5	SORBI_3008G130500	OQU79321
AT1G67520	AT1G67520.5	SORBI_3010G028501	KXG19244
AT1G67520	AT1G67520.5	SORBI_3007G149700	OQU80602
AT1G67520	AT1G67520.5	SORBI_3001G277600	KXG38772
AT1G67520	AT1G67520.2	SORBI_3002G326300	KXG36390
AT1G67520	AT1G67520.2	SORBI_3008G130500	OQU79321
AT1G67520	AT1G67520.2	SORBI_3010G028501	KXG19244
AT1G67520	AT1G67520.2	SORBI_3007G149700	OQU80602
AT1G67520	AT1G67520.2	SORBI_3001G277600	KXG38772
AT1G67710	AT1G67710.2	SORBI_3003G393300	EES04061
AT1G67710	AT1G67710.1	SORBI_3003G393300	EES04061
AT1G67710	AT1G67710.3	SORBI_3003G393300	EES04061
AT1G67870	AT1G67870.1
AT1G67900	AT1G67900.5	SORBI_3006G120000	EES10995
AT1G67900	AT1G67900.5	SORBI_3004G201300	EES05363
AT1G67900	AT1G67900.1	SORBI_3006G120000	EES10995
AT1G67900	AT1G67900.1	SORBI_3004G201300	EES05363
AT1G67900	AT1G67900.3	SORBI_3006G120000	EES10995
AT1G67900	AT1G67900.3	SORBI_3004G201300	EES05363
AT1G67900	AT1G67900.6	SORBI_3006G120000	EES10995
AT1G67900	AT1G67900.6	SORBI_3004G201300	EES05363
AT1G67900	AT1G67900.2	SORBI_3006G120000	EES10995
AT1G67900	AT1G67900.2	SORBI_3004G201300	EES05363
AT1G67900	AT1G67900.4	SORBI_3006G120000	EES10995
AT1G67900	AT1G67900.4	SORBI_3004G201300	EES05363
AT1G67980	AT1G67980.1	SORBI_3007G218700	KXG25692
AT1G67980	AT1G67980.1	SORBI_3002G242300	EER99070
AT1G67980	AT1G67980.1	SORBI_3007G218500	EES14310
AT1G67980	AT1G67980.1	SORBI_3007G218800	EES14313
AT1G67980	AT1G67980.1	SORBI_3007G217200	EES15432
AT1G67980	AT1G67980.2	SORBI_3007G218700	KXG25692
AT1G67980	AT1G67980.2	SORBI_3002G242300	EER99070
AT1G67980	AT1G67980.2	SORBI_3007G218500	EES14310
AT1G67980	AT1G67980.2	SORBI_3007G218800	EES14313
AT1G67980	AT1G67980.2	SORBI_3007G217200	EES15432
AT1G68050	AT1G68050.1	SORBI_3005G145300	OQU83614
AT1G68400	AT1G68400.1	SORBI_3003G083500	EES02541
AT1G68440	AT1G68440.1
AT1G68850	AT1G68850.1	SORBI_3010G115700	OQU76227
AT1G69790	AT1G69790.1	SORBI_3001G253700	EER94269
AT1G69790	AT1G69790.1	SORBI_3001G489300	EER92783
AT1G69790	AT1G69790.2	SORBI_3001G253700	EER94269
AT1G69790	AT1G69790.2	SORBI_3001G489300	EER92783
AT1G70130	AT1G70130.1
AT1G70140	AT1G70140.1	SORBI_3001G287101	KXG39193
AT1G70140	AT1G70140.1	SORBI_3004G244300	EES05554
AT1G70140	AT1G70140.1	SORBI_3009G005800	EES17546
AT1G70290	AT1G70290.2	SORBI_3007G126100	EES14981
AT1G70290	AT1G70290.2	SORBI_3002G188500	EER98826
AT1G70290	AT1G70290.1	SORBI_3007G126100	EES14981
AT1G70290	AT1G70290.1	SORBI_3002G188500	EER98826
AT1G70320	AT1G70320.1	SORBI_3002G147600	KXG35225
AT1G70760	AT1G70760.1
AT1G71140	AT1G71140.1	SORBI_3001G481800	EER95390
AT1G71140	AT1G71140.1	SORBI_3003G260200	EES03448
AT1G71140	AT1G71140.1	SORBI_3009G224800	OQU78400
AT1G71920	AT1G71920.3	SORBI_3004G264900	EES05645
AT1G71920	AT1G71920.1	SORBI_3004G264900	EES05645
AT1G71920	AT1G71920.5	SORBI_3004G264900	EES05645
AT1G71920	AT1G71920.6	SORBI_3004G264900	EES05645
AT1G71920	AT1G71920.2	SORBI_3004G264900	EES05645
AT1G71920	AT1G71920.4	SORBI_3004G264900	EES05645
AT1G72180	AT1G72180.1	SORBI_3005G091300	EES08296
AT1G72180	AT1G72180.1	SORBI_3003G375800	EES01852
AT1G72330	AT1G72330.1	SORBI_3001G260701	OQU91865
AT1G72330	AT1G72330.1	SORBI_3001G260800	KXG38638
AT1G72330	AT1G72330.3	SORBI_3001G260701	OQU91865
AT1G72330	AT1G72330.3	SORBI_3001G260800	KXG38638
AT1G72330	AT1G72330.2	SORBI_3001G260701	OQU91865
AT1G72330	AT1G72330.2	SORBI_3001G260800	KXG38638
AT1G72890	AT1G72890.2
AT1G72890	AT1G72890.1
AT1G73220	AT1G73220.1
AT1G73710	AT1G73710.1	SORBI_3006G109400	EES12305
AT1G74100	AT1G74100.1	SORBI_3006G154200	EES11148
AT1G74260	AT1G74260.1	SORBI_3001G114400	KXG37716
AT1G74260	AT1G74260.1	SORBI_3006G247900	KXG27305
AT1G74270	AT1G74270.1	SORBI_3010G070500	EER89366
AT1G74270	AT1G74270.1	SORBI_3009G225900	OQU78403
AT1G74270	AT1G74270.1	SORBI_3002G179300	EER98790
AT1G74270	AT1G74270.1	SORBI_3004G322200	EES05912
AT1G74290	AT1G74290.1	SORBI_3003G441100	EES04288
AT1G74290	AT1G74290.1	SORBI_3010G034400	EER89183
AT1G74290	AT1G74290.1	SORBI_3006G068700	OQU81513
AT1G74290	AT1G74290.1	SORBI_3004G165200	EES05176
AT1G74290	AT1G74290.1	SORBI_3006G068800	EES10737
AT1G74580	AT1G74580.2	SORBI_3002G001400	KXG34242
AT1G74580	AT1G74580.1	SORBI_3002G001400	KXG34242
AT1G74580	AT1G74580.3	SORBI_3002G001400	KXG34242
AT1G74590	AT1G74590.1
AT1G74770	AT1G74770.2
AT1G74770	AT1G74770.1
AT1G76990	AT1G76990.1	SORBI_3004G176700	OQU85115
AT1G76990	AT1G76990.3	SORBI_3004G176700	OQU85115
AT1G76990	AT1G76990.2	SORBI_3004G176700	OQU85115
AT1G76990	AT1G76990.5	SORBI_3004G176700	OQU85115
AT1G76990	AT1G76990.4	SORBI_3004G176700	OQU85115
AT1G78020	AT1G78020.1
AT1G78360	AT1G78360.1	SORBI_3002G035700	EER95876
AT1G79280	AT1G79280.2	SORBI_3004G242400	KXG30787
AT1G79280	AT1G79280.1	SORBI_3004G242400	KXG30787
AT1G79280	AT1G79280.3	SORBI_3004G242400	KXG30787
AT1G79400	AT1G79400.1	SORBI_3007G175800	EES15222
AT1G79400	AT1G79400.1	SORBI_3004G264100	EES07380
AT1G79400	AT1G79400.1	SORBI_3002G284500	OQU89856
AT1G79710	AT1G79710.2	SORBI_3006G136100	OQU81888
AT1G79710	AT1G79710.2	SORBI_3010G067800	EER89351
AT1G79710	AT1G79710.1	SORBI_3006G136100	OQU81888
AT1G79710	AT1G79710.1	SORBI_3010G067800	EER89351
AT1G79710	AT1G79710.3	SORBI_3006G136100	OQU81888
AT1G79710	AT1G79710.3	SORBI_3010G067800	EER89351
AT1G80070	AT1G80070.1	SORBI_3010G053600	OQU75900
AT1G80840	AT1G80840.1	SORBI_3002G202800	KXG35639
AT1G80840	AT1G80840.1	SORBI_3002G202700	EER98905
AT1G80840	AT1G80840.1	SORBI_3004G065900	EES04642
AT1G80840	AT1G80840.1	SORBI_3010G209200	EER90124
AT1G80840	AT1G80840.1	SORBI_3010G209100	EER88729
AT2G01530	AT2G01530.1
AT2G01910	AT2G01910.2	SORBI_3002G221700	EER98994
AT2G01910	AT2G01910.2	SORBI_3001G112100	EER90980
AT2G01910	AT2G01910.2	SORBI_3001G442800	EER92583
AT2G01910	AT2G01910.1	SORBI_3002G221700	EER98994
AT2G01910	AT2G01910.1	SORBI_3001G112100	EER90980
AT2G01910	AT2G01910.1	SORBI_3001G442800	EER92583
AT2G01918	AT2G01918.1	SORBI_3006G151100	KXG26739
AT2G01950	AT2G01950.1
AT2G02120	AT2G02120.1
AT2G02720	AT2G02720.1
AT2G03140	AT2G03140.4	SORBI_3002G213300	EER98958
AT2G03140	AT2G03140.1	SORBI_3002G213300	EER98958
AT2G03140	AT2G03140.7	SORBI_3002G213300	EER98958
AT2G03140	AT2G03140.5	SORBI_3002G213300	EER98958
AT2G03140	AT2G03140.12	SORBI_3002G213300	EER98958
AT2G03140	AT2G03140.9	SORBI_3002G213300	EER98958
AT2G03140	AT2G03140.6	SORBI_3002G213300	EER98958
AT2G03140	AT2G03140.2	SORBI_3002G213300	EER98958
AT2G03140	AT2G03140.11	SORBI_3002G213300	EER98958
AT2G03140	AT2G03140.10	SORBI_3002G213300	EER98958
AT2G03140	AT2G03140.8	SORBI_3002G213300	EER98958
AT2G03140	AT2G03140.3	SORBI_3002G213300	EER98958
AT2G04040	AT2G04040.1	SORBI_3001G481800	EER95390
AT2G04040	AT2G04040.1	SORBI_3003G260200	EES03448
AT2G04040	AT2G04040.1	SORBI_3009G224800	OQU78400
AT2G04070	AT2G04070.1	SORBI_3001G481800	EER95390
AT2G04070	AT2G04070.1	SORBI_3003G260200	EES03448
AT2G04070	AT2G04070.1	SORBI_3009G224800	OQU78400
AT2G04100	AT2G04100.1	SORBI_3001G481800	EER95390
AT2G04100	AT2G04100.1	SORBI_3003G260200	EES03448
AT2G04100	AT2G04100.1	SORBI_3009G224800	OQU78400
AT2G04100	AT2G04100.2	SORBI_3001G481800	EER95390
AT2G04100	AT2G04100.2	SORBI_3003G260200	EES03448
AT2G04100	AT2G04100.2	SORBI_3009G224800	OQU78400
AT2G04400	AT2G04400.1	SORBI_3007G086600	EES14765
AT2G04400	AT2G04400.1	SORBI_3002G160600	OQU89210
AT2G04400	AT2G04400.1	SORBI_3004G143900	EES05044
AT2G04400	AT2G04400.1	SORBI_3006G112600	EES12321
AT2G04495	AT2G04495.1
AT2G04795	AT2G04795.1
AT2G05520	AT2G05520.6
AT2G05520	AT2G05520.3
AT2G05520	AT2G05520.5
AT2G05520	AT2G05520.1
AT2G05520	AT2G05520.2
AT2G05520	AT2G05520.4
AT2G05540	AT2G05540.1
AT2G05580	AT2G05580.1
AT2G05620	AT2G05620.1
AT2G05620	AT2G05620.2
AT2G05632	AT2G05632.1
AT2G05710	AT2G05710.1
AT2G05790	AT2G05790.1
AT2G07671	AT2G07671.1
AT2G07673	AT2G07673.1
AT2G07675	AT2G07675.1
AT2G07676	AT2G07676.1
AT2G07678	AT2G07678.1
AT2G07687	AT2G07687.1
AT2G07698	AT2G07698.1	SORBI_3004G120150	OQU84776
AT2G07721	AT2G07721.1
AT2G07722	AT2G07722.1
AT2G07751	AT2G07751.1
AT2G07777	AT2G07777.1
AT2G10560	AT2G10560.1
AT2G11810	AT2G11810.1	SORBI_3007G211900	EES14277
AT2G11810	AT2G11810.1	SORBI_3004G334000	EES05968
AT2G11810	AT2G11810.4	SORBI_3007G211900	EES14277
AT2G11810	AT2G11810.4	SORBI_3004G334000	EES05968
AT2G11810	AT2G11810.2	SORBI_3007G211900	EES14277
AT2G11810	AT2G11810.2	SORBI_3004G334000	EES05968
AT2G11810	AT2G11810.3	SORBI_3007G211900	EES14277
AT2G11810	AT2G11810.3	SORBI_3004G334000	EES05968
AT2G12200	AT2G12200.1	SORBI_3002G220200	OQU89595
AT2G13540	AT2G13540.1	SORBI_3001G373800	OQU92604
AT2G14170	AT2G14170.3	SORBI_3002G062500	EER95994
AT2G14170	AT2G14170.2	SORBI_3002G062500	EER95994
AT2G14170	AT2G14170.1	SORBI_3002G062500	EER95994
AT2G14290	AT2G14290.1
AT2G14580	AT2G14580.1	SORBI_3008G186900	OQU79720
AT2G14760	AT2G14760.3	SORBI_3001G079300	EER93400
AT2G14760	AT2G14760.1	SORBI_3001G079300	EER93400
AT2G14760	AT2G14760.2	SORBI_3001G079300	EER93400
AT2G14878	AT2G14878.1
AT2G15020	AT2G15020.1	SORBI_3001G331500	EER92097
AT2G15220	AT2G15220.1
AT2G15780	AT2G15780.1
AT2G15830	AT2G15830.1
AT2G15880	AT2G15880.1	SORBI_3003G160600	OQU86839
AT2G15900	AT2G15900.1	SORBI_3005G045300	KXG27792
AT2G15960	AT2G15960.1
AT2G15980	AT2G15980.1	SORBI_3002G310000	EER99416
AT2G16230	AT2G16230.1	SORBI_3001G445700	EER95211
AT2G16230	AT2G16230.1	SORBI_3001G109400	EER93548
AT2G16230	AT2G16230.1	SORBI_3001G142200	KXG37872
AT2G16270	AT2G16270.1
AT2G16430	AT2G16430.1	SORBI_3003G314400	EES03706
AT2G16430	AT2G16430.2	SORBI_3003G314400	EES03706
AT2G16640	AT2G16640.2	SORBI_3001G305900	EER91974
AT2G16640	AT2G16640.1	SORBI_3001G305900	EER91974
AT2G16640	AT2G16640.3	SORBI_3001G305900	EER91974
AT2G16676	AT2G16676.1
AT2G16870	AT2G16870.2
AT2G16870	AT2G16870.3
AT2G16870	AT2G16870.1
AT2G17033	AT2G17033.2
AT2G17033	AT2G17033.1
AT2G17033	AT2G17033.3
AT2G17033	AT2G17033.4
AT2G17500	AT2G17500.4	SORBI_3001G520000	OQU93318
AT2G17500	AT2G17500.4	SORBI_3002G292100	KXG36159
AT2G17500	AT2G17500.4	SORBI_3002G108800	KXG34923
AT2G17500	AT2G17500.3	SORBI_3001G520000	OQU93318
AT2G17500	AT2G17500.3	SORBI_3002G292100	KXG36159
AT2G17500	AT2G17500.3	SORBI_3002G108800	KXG34923
AT2G17500	AT2G17500.1	SORBI_3001G520000	OQU93318
AT2G17500	AT2G17500.1	SORBI_3002G292100	KXG36159
AT2G17500	AT2G17500.1	SORBI_3002G108800	KXG34923
AT2G17500	AT2G17500.2	SORBI_3001G520000	OQU93318
AT2G17500	AT2G17500.2	SORBI_3002G292100	KXG36159
AT2G17500	AT2G17500.2	SORBI_3002G108800	KXG34923
AT2G17525	AT2G17525.1
AT2G17780	AT2G17780.1	SORBI_3005G209500	EES08951
AT2G17780	AT2G17780.8	SORBI_3005G209500	EES08951
AT2G17780	AT2G17780.5	SORBI_3005G209500	EES08951
AT2G17780	AT2G17780.10	SORBI_3005G209500	EES08951
AT2G17780	AT2G17780.9	SORBI_3005G209500	EES08951
AT2G17780	AT2G17780.6	SORBI_3005G209500	EES08951
AT2G17780	AT2G17780.3	SORBI_3005G209500	EES08951
AT2G17780	AT2G17780.4	SORBI_3005G209500	EES08951
AT2G17780	AT2G17780.7	SORBI_3005G209500	EES08951
AT2G17780	AT2G17780.2	SORBI_3005G209500	EES08951
AT2G17930	AT2G17930.1	SORBI_3002G396500	KXG36813
AT2G18150	AT2G18150.1
AT2G18470	AT2G18470.2	SORBI_3002G029000	EER97954
AT2G18470	AT2G18470.3	SORBI_3002G029000	EER97954
AT2G18470	AT2G18470.1	SORBI_3002G029000	EER97954
AT2G18470	AT2G18470.4	SORBI_3002G029000	EER97954
AT2G18530	AT2G18530.1
AT2G18660	AT2G18660.1
AT2G18690	AT2G18690.1
AT2G18690	AT2G18690.2
AT2G18720	AT2G18720.1	SORBI_3002G341800	EER97390
AT2G18720	AT2G18720.2	SORBI_3002G341800	EER97390
AT2G18720	AT2G18720.3	SORBI_3002G341800	EER97390
AT2G18760	AT2G18760.3	SORBI_3003G107500	EES02658
AT2G18760	AT2G18760.6	SORBI_3003G107500	EES02658
AT2G18760	AT2G18760.5	SORBI_3003G107500	EES02658
AT2G18760	AT2G18760.7	SORBI_3003G107500	EES02658
AT2G18760	AT2G18760.2	SORBI_3003G107500	EES02658
AT2G18760	AT2G18760.1	SORBI_3003G107500	EES02658
AT2G18760	AT2G18760.4	SORBI_3003G107500	EES02658
AT2G19660	AT2G19660.2
AT2G19660	AT2G19660.1
AT2G19900	AT2G19900.1	SORBI_3005G154850	OQU83656
AT2G19900	AT2G19900.1	SORBI_3003G280900	KXG33287
AT2G19900	AT2G19900.2	SORBI_3005G154850	OQU83656
AT2G19900	AT2G19900.2	SORBI_3003G280900	KXG33287
AT2G20320	AT2G20320.2	SORBI_3001G505600	EER95503
AT2G20320	AT2G20320.1	SORBI_3001G505600	EER95503
AT2G20560	AT2G20560.1	SORBI_3003G002400	EES02163
AT2G20560	AT2G20560.1	SORBI_3009G231400	EES19943
AT2G21045	AT2G21045.1	SORBI_3004G002600	EES06099
AT2G21045	AT2G21045.1	SORBI_3006G032700	KXG25929
AT2G22070	AT2G22070.1
AT2G22125	AT2G22125.1	SORBI_3010G090500	KXG19632
AT2G22470	AT2G22470.1
AT2G22560	AT2G22560.1	SORBI_3009G022900	EES17616
AT2G22560	AT2G22560.1	SORBI_3009G167400	KXG22182
AT2G22560	AT2G22560.1	SORBI_3003G347800	EES03845
AT2G22560	AT2G22560.1	SORBI_3002G421100	KXG36969
AT2G22560	AT2G22560.1	SORBI_3003G445600	EES02152
AT2G22770	AT2G22770.1
AT2G22860	AT2G22860.1
AT2G22930	AT2G22930.2
AT2G22930	AT2G22930.1
AT2G23050	AT2G23050.2	SORBI_3008G145300	OQU79444
AT2G23050	AT2G23050.2	SORBI_3001G168800	EER91236
AT2G23050	AT2G23050.1	SORBI_3008G145300	OQU79444
AT2G23050	AT2G23050.1	SORBI_3001G168800	EER91236
AT2G24720	AT2G24720.1	SORBI_3002G209000	KXG35670
AT2G24720	AT2G24720.1	SORBI_3002G208500	EER98937
AT2G24720	AT2G24720.1	SORBI_3004G324400	OQU85843
AT2G24720	AT2G24720.1	SORBI_3002G208900	OQU89536
AT2G24720	AT2G24720.1	SORBI_3004G118000	OQU84757
AT2G24720	AT2G24720.1	SORBI_3002G208301	OQU89527
AT2G24720	AT2G24720.1	SORBI_3002G209200	KXG35672
AT2G24720	AT2G24720.1	SORBI_3002G208800	OQU89534
AT2G24720	AT2G24720.1	SORBI_3010G068600	KXG19504
AT2G24720	AT2G24720.1	SORBI_3002G208700	EER98936
AT2G24720	AT2G24720.1	SORBI_3004G324000	KXG31244
AT2G24980	AT2G24980.3
AT2G24980	AT2G24980.2
AT2G24980	AT2G24980.1
AT2G25160	AT2G25160.1	SORBI_3001G082400	KXG37498
AT2G25160	AT2G25160.1	SORBI_3002G091400	EER98279
AT2G25160	AT2G25160.1	SORBI_3001G082500	OQU90944
AT2G25160	AT2G25160.1	SORBI_3006G033800	KXG25939
AT2G25160	AT2G25160.1	SORBI_3001G082300	EER93413
AT2G25160	AT2G25160.1	SORBI_3001G369600	EER92627
AT2G25160	AT2G25160.1	SORBI_3001G082200	EER93412
AT2G25160	AT2G25160.1	SORBI_3003G360900	EES01776
AT2G25160	AT2G25160.1	SORBI_3008G144600	OQU79439
AT2G25160	AT2G25160.1	SORBI_3002G189300	KXG35545
AT2G25160	AT2G25160.1	SORBI_3007G128000	OQU80433
AT2G25160	AT2G25160.2	SORBI_3001G082400	KXG37498
AT2G25160	AT2G25160.2	SORBI_3002G091400	EER98279
AT2G25160	AT2G25160.2	SORBI_3001G082500	OQU90944
AT2G25160	AT2G25160.2	SORBI_3006G033800	KXG25939
AT2G25160	AT2G25160.2	SORBI_3001G082300	EER93413
AT2G25160	AT2G25160.2	SORBI_3001G369600	EER92627
AT2G25160	AT2G25160.2	SORBI_3001G082200	EER93412
AT2G25160	AT2G25160.2	SORBI_3003G360900	EES01776
AT2G25160	AT2G25160.2	SORBI_3008G144600	OQU79439
AT2G25160	AT2G25160.2	SORBI_3002G189300	KXG35545
AT2G25160	AT2G25160.2	SORBI_3007G128000	OQU80433
AT2G25680	AT2G25680.1	SORBI_3001G187300	KXG38151
AT2G25730	AT2G25730.2	SORBI_3003G205200	KXG32810
AT2G25730	AT2G25730.1	SORBI_3003G205200	KXG32810
AT2G25730	AT2G25730.4	SORBI_3003G205200	KXG32810
AT2G25730	AT2G25730.3	SORBI_3003G205200	KXG32810
AT2G25900	AT2G25900.1
AT2G25900	AT2G25900.2
AT2G26010	AT2G26010.1
AT2G26150	AT2G26150.1	SORBI_3003G194400	EES00942
AT2G26150	AT2G26150.3	SORBI_3003G194400	EES00942
AT2G26150	AT2G26150.4	SORBI_3003G194400	EES00942
AT2G26150	AT2G26150.2	SORBI_3003G194400	EES00942
AT2G26560	AT2G26560.1
AT2G26660	AT2G26660.1	SORBI_3010G185200	EER90017
AT2G26660	AT2G26660.1	SORBI_3004G084900	EES04719
AT2G26760	AT2G26760.1	SORBI_3003G134500	EES02793
AT2G28190	AT2G28190.1	SORBI_3007G166600	EES15166
AT2G28250	AT2G28250.2	SORBI_3004G007800	EES06127
AT2G28250	AT2G28250.5	SORBI_3004G007800	EES06127
AT2G28250	AT2G28250.4	SORBI_3004G007800	EES06127
AT2G28250	AT2G28250.1	SORBI_3004G007800	EES06127
AT2G28250	AT2G28250.6	SORBI_3004G007800	EES06127
AT2G28250	AT2G28250.3	SORBI_3004G007800	EES06127
AT2G28470	AT2G28470.1	SORBI_3001G433200	EER92534
AT2G28470	AT2G28470.2	SORBI_3001G433200	EER92534
AT2G28470	AT2G28470.5	SORBI_3001G433200	EER92534
AT2G28470	AT2G28470.4	SORBI_3001G433200	EER92534
AT2G28470	AT2G28470.3	SORBI_3001G433200	EER92534
AT2G29630	AT2G29630.3	SORBI_3001G138000	EER93671
AT2G29630	AT2G29630.1	SORBI_3001G138000	EER93671
AT2G29630	AT2G29630.4	SORBI_3001G138000	EER93671
AT2G29630	AT2G29630.2	SORBI_3001G138000	EER93671
AT2G29940	AT2G29940.1	SORBI_3006G114100	OQU81756
AT2G30600	AT2G30600.2	SORBI_3010G000600	EER89026
AT2G30600	AT2G30600.6	SORBI_3010G000600	EER89026
AT2G30600	AT2G30600.5	SORBI_3010G000600	EER89026
AT2G30600	AT2G30600.3	SORBI_3010G000600	EER89026
AT2G30600	AT2G30600.1	SORBI_3010G000600	EER89026
AT2G30600	AT2G30600.4	SORBI_3010G000600	EER89026
AT2G31960	AT2G31960.2	SORBI_3004G358400	OQU86033
AT2G31960	AT2G31960.2	SORBI_3001G521500	OQU93328
AT2G31960	AT2G31960.2	SORBI_3010G275800	EER90434
AT2G31960	AT2G31960.4	SORBI_3004G358400	OQU86033
AT2G31960	AT2G31960.4	SORBI_3001G521500	OQU93328
AT2G31960	AT2G31960.4	SORBI_3010G275800	EER90434
AT2G31960	AT2G31960.3	SORBI_3004G358400	OQU86033
AT2G31960	AT2G31960.3	SORBI_3001G521500	OQU93328
AT2G31960	AT2G31960.3	SORBI_3010G275800	EER90434
AT2G31960	AT2G31960.5	SORBI_3004G358400	OQU86033
AT2G31960	AT2G31960.5	SORBI_3001G521500	OQU93328
AT2G31960	AT2G31960.5	SORBI_3010G275800	EER90434
AT2G31960	AT2G31960.1	SORBI_3004G358400	OQU86033
AT2G31960	AT2G31960.1	SORBI_3001G521500	OQU93328
AT2G31960	AT2G31960.1	SORBI_3010G275800	EER90434
AT2G31970	AT2G31970.1	SORBI_3004G151000	OQU84966
AT2G32240	AT2G32240.1
AT2G32400	AT2G32400.1
AT2G32500	AT2G32500.2	SORBI_3001G535700	OQU93406
AT2G32500	AT2G32500.1	SORBI_3001G535700	OQU93406
AT2G33770	AT2G33770.1	SORBI_3009G228100	EES19930
AT2G34100	AT2G34100.2
AT2G34100	AT2G34100.1
AT2G34210	AT2G34210.1	SORBI_3010G078900	EER88041
AT2G34210	AT2G34210.1	SORBI_3004G313400	OQU85804
AT2G34210	AT2G34210.2	SORBI_3010G078900	EER88041
AT2G34210	AT2G34210.2	SORBI_3004G313400	OQU85804
AT2G34290	AT2G34290.1
AT2G34600	AT2G34600.1
AT2G34710	AT2G34710.1
AT2G35920	AT2G35920.3
AT2G35920	AT2G35920.1
AT2G35920	AT2G35920.2
AT2G36530	AT2G36530.1
AT2G36530	AT2G36530.2
AT2G36724	AT2G36724.1
AT2G36730	AT2G36730.1	SORBI_3010G258600	OQU77071
AT2G36750	AT2G36750.1
AT2G38250	AT2G38250.1	SORBI_3009G028300	OQU77323
AT2G38440	AT2G38440.1	SORBI_3001G402400	EER92402
AT2G38823	AT2G38823.1
AT2G39730	AT2G39730.3	SORBI_3005G231600	EES10317
AT2G39730	AT2G39730.3	SORBI_3005G231500	EES10316
AT2G39730	AT2G39730.1	SORBI_3005G231600	EES10317
AT2G39730	AT2G39730.1	SORBI_3005G231500	EES10316
AT2G39730	AT2G39730.2	SORBI_3005G231600	EES10317
AT2G39730	AT2G39730.2	SORBI_3005G231500	EES10316
AT2G39770	AT2G39770.2	SORBI_3001G424500	KXG39711
AT2G39770	AT2G39770.2	SORBI_3003G355200	EES01751
AT2G39770	AT2G39770.3	SORBI_3001G424500	KXG39711
AT2G39770	AT2G39770.3	SORBI_3003G355200	EES01751
AT2G39770	AT2G39770.1	SORBI_3001G424500	KXG39711
AT2G39770	AT2G39770.1	SORBI_3003G355200	EES01751
AT2G40180	AT2G40180.1	SORBI_3001G406300	EER95033
AT2G41730	AT2G41730.1
AT2G42980	AT2G42980.1	SORBI_3002G294600	EER97174
AT2G42980	AT2G42980.1	SORBI_3002G367900	EER97501
AT2G43880	AT2G43880.2	SORBI_3003G226000	EES03307
AT2G43880	AT2G43880.1	SORBI_3003G226000	EES03307
AT2G45920	AT2G45920.1
AT2G45920	AT2G45920.2
AT2G46530	AT2G46530.2	SORBI_3003G003800	EES02172
AT2G46530	AT2G46530.3	SORBI_3003G003800	EES02172
AT2G46530	AT2G46530.1	SORBI_3003G003800	EES02172
AT2G46740	AT2G46740.1	SORBI_3007G017500	KXG24271
AT2G47000	AT2G47000.3	SORBI_3003G139300	KXG32330
AT2G47000	AT2G47000.3	SORBI_3009G034500	OQU77362
AT2G47000	AT2G47000.6	SORBI_3003G139300	KXG32330
AT2G47000	AT2G47000.6	SORBI_3009G034500	OQU77362
AT2G47000	AT2G47000.4	SORBI_3003G139300	KXG32330
AT2G47000	AT2G47000.4	SORBI_3009G034500	OQU77362
AT2G47000	AT2G47000.2	SORBI_3003G139300	KXG32330
AT2G47000	AT2G47000.2	SORBI_3009G034500	OQU77362
AT2G47000	AT2G47000.7	SORBI_3003G139300	KXG32330
AT2G47000	AT2G47000.7	SORBI_3009G034500	OQU77362
AT2G47000	AT2G47000.5	SORBI_3003G139300	KXG32330
AT2G47000	AT2G47000.5	SORBI_3009G034500	OQU77362
AT2G47000	AT2G47000.1	SORBI_3003G139300	KXG32330
AT2G47000	AT2G47000.1	SORBI_3009G034500	OQU77362
AT2G47020	AT2G47020.5	SORBI_3009G034100	EES18976
AT2G47020	AT2G47020.3	SORBI_3009G034100	EES18976
AT2G47020	AT2G47020.2	SORBI_3009G034100	EES18976
AT2G47020	AT2G47020.1	SORBI_3009G034100	EES18976
AT2G47020	AT2G47020.4	SORBI_3009G034100	EES18976
AT2G47275	at2g47275
AT2G47950	AT2G47950.1
AT2G47950	AT2G47950.2
AT3G01310	AT3G01310.3	SORBI_3001G132600	KXG37822
AT3G01310	AT3G01310.3	SORBI_3003G315166	OQU87662
AT3G01310	AT3G01310.1	SORBI_3001G132600	KXG37822
AT3G01310	AT3G01310.1	SORBI_3003G315166	OQU87662
AT3G01310	AT3G01310.2	SORBI_3001G132600	KXG37822
AT3G01310	AT3G01310.2	SORBI_3003G315166	OQU87662
AT3G01345	AT3G01345.1
AT3G01480	AT3G01480.1	SORBI_3007G116950	OQU80375
AT3G01480	AT3G01480.2	SORBI_3007G116950	OQU80375
AT3G02260	AT3G02260.4	SORBI_3007G098500	KXG24895
AT3G02260	AT3G02260.2	SORBI_3007G098500	KXG24895
AT3G02260	AT3G02260.3	SORBI_3007G098500	KXG24895
AT3G02260	AT3G02260.1	SORBI_3007G098500	KXG24895
AT3G02850	AT3G02850.3	SORBI_3010G102800	KXG19708
AT3G02850	AT3G02850.1	SORBI_3010G102800	KXG19708
AT3G02850	AT3G02850.2	SORBI_3010G102800	KXG19708
AT3G03640	AT3G03640.1	SORBI_3008G079800	EES15867
AT3G03640	AT3G03640.1	SORBI_3008G080600	KXG23299
AT3G03640	AT3G03640.1	SORBI_3008G080400	EES16911
AT3G03640	AT3G03640.1	SORBI_3008G080100	OQU78971
AT3G03790	AT3G03790.3	SORBI_3002G043800	EER98028
AT3G03790	AT3G03790.1	SORBI_3002G043800	EER98028
AT3G03790	AT3G03790.2	SORBI_3002G043800	EER98028
AT3G04050	AT3G04050.1
AT3G04340	AT3G04340.1
AT3G04450	AT3G04450.4	SORBI_3001G384300	KXG39447
AT3G04450	AT3G04450.4	SORBI_3002G121600	OQU88918
AT3G04450	AT3G04450.3	SORBI_3001G384300	KXG39447
AT3G04450	AT3G04450.3	SORBI_3002G121600	OQU88918
AT3G04450	AT3G04450.1	SORBI_3001G384300	KXG39447
AT3G04450	AT3G04450.1	SORBI_3002G121600	OQU88918
AT3G04450	AT3G04450.2	SORBI_3001G384300	KXG39447
AT3G04450	AT3G04450.2	SORBI_3002G121600	OQU88918
AT3G05340	AT3G05340.1	SORBI_3009G042500	EES19019
AT3G05630	AT3G05630.1	SORBI_3003G147000	KXG32384
AT3G05630	AT3G05630.1	SORBI_3009G109925	OQU77834
AT3G05630	AT3G05630.1	SORBI_3009G110000	OQU77836
AT3G05680	AT3G05680.2
AT3G05680	AT3G05680.1
AT3G05690	AT3G05690.1	SORBI_3008G174650	OQU79642
AT3G05690	AT3G05690.1	SORBI_3001G154500	KXG37939
AT3G05690	AT3G05690.2	SORBI_3008G174650	OQU79642
AT3G05690	AT3G05690.2	SORBI_3001G154500	KXG37939
AT3G06530	AT3G06530.4	SORBI_3006G168650	OQU82081
AT3G06530	AT3G06530.4	SORBI_3003G059400	KXG31807
AT3G06530	AT3G06530.3	SORBI_3006G168650	OQU82081
AT3G06530	AT3G06530.3	SORBI_3003G059400	KXG31807
AT3G06530	AT3G06530.5	SORBI_3006G168650	OQU82081
AT3G06530	AT3G06530.5	SORBI_3003G059400	KXG31807
AT3G06530	AT3G06530.2	SORBI_3006G168650	OQU82081
AT3G06530	AT3G06530.2	SORBI_3003G059400	KXG31807
AT3G06530	AT3G06530.1	SORBI_3006G168650	OQU82081
AT3G06530	AT3G06530.1	SORBI_3003G059400	KXG31807
AT3G07070	AT3G07070.1	SORBI_3004G358800	OQU86038
AT3G07070	AT3G07070.1	SORBI_3001G518000	EER95576
AT3G07160	AT3G07160.1	SORBI_3001G529600	KXG40330
AT3G07160	AT3G07160.3	SORBI_3001G529600	KXG40330
AT3G07160	AT3G07160.2	SORBI_3001G529600	KXG40330
AT3G08500	AT3G08500.1	SORBI_3008G112200	EES17106
AT3G08720	AT3G08720.2	SORBI_3001G382000	KXG39433
AT3G08720	AT3G08720.2	SORBI_3002G419000	EER97738
AT3G08720	AT3G08720.4	SORBI_3001G382000	KXG39433
AT3G08720	AT3G08720.4	SORBI_3002G419000	EER97738
AT3G08720	AT3G08720.3	SORBI_3001G382000	KXG39433
AT3G08720	AT3G08720.3	SORBI_3002G419000	EER97738
AT3G08720	AT3G08720.1	SORBI_3001G382000	KXG39433
AT3G08720	AT3G08720.1	SORBI_3002G419000	EER97738
AT3G09080	AT3G09080.4
AT3G09080	AT3G09080.1
AT3G09080	AT3G09080.3
AT3G09080	AT3G09080.2
AT3G09162	AT3G09162.2
AT3G09162	AT3G09162.1
AT3G09270	AT3G09270.1
AT3G09830	AT3G09830.2	SORBI_3006G190300	EES11314
AT3G09830	AT3G09830.3	SORBI_3006G190300	EES11314
AT3G09830	AT3G09830.1	SORBI_3006G190300	EES11314
AT3G09910	AT3G09910.2	SORBI_3001G505200	EER95509
AT3G09910	AT3G09910.2	SORBI_3001G230900	EER91530
AT3G09910	AT3G09910.4	SORBI_3001G505200	EER95509
AT3G09910	AT3G09910.4	SORBI_3001G230900	EER91530
AT3G09910	AT3G09910.1	SORBI_3001G505200	EER95509
AT3G09910	AT3G09910.1	SORBI_3001G230900	EER91530
AT3G09910	AT3G09910.5	SORBI_3001G505200	EER95509
AT3G09910	AT3G09910.5	SORBI_3001G230900	EER91530
AT3G09910	AT3G09910.3	SORBI_3001G505200	EER95509
AT3G09910	AT3G09910.3	SORBI_3001G230900	EER91530
AT3G10320	AT3G10320.1	SORBI_3003G108500	OQU86574
AT3G10320	AT3G10320.1	SORBI_3003G431100	EES04242
AT3G10320	AT3G10320.1	SORBI_3002G401600	EER97669
AT3G10710	AT3G10710.1
AT3G11570	AT3G11570.1	SORBI_3009G119600	KXG21876
AT3G11570	AT3G11570.1	SORBI_3006G251100	KXG27321
AT3G11670	AT3G11670.1	SORBI_3005G045000	KXG27790
AT3G11670	AT3G11670.1	SORBI_3006G075100	EES10780
AT3G11670	AT3G11670.1	SORBI_3004G169000	EES05202
AT3G11670	AT3G11670.2	SORBI_3005G045000	KXG27790
AT3G11670	AT3G11670.2	SORBI_3006G075100	EES10780
AT3G11670	AT3G11670.2	SORBI_3004G169000	EES05202
AT3G11964	AT3G11964.1	SORBI_3002G071400	KXG34638
AT3G11964	AT3G11964.2	SORBI_3002G071400	KXG34638
AT3G13065	AT3G13065.1	SORBI_3002G295800	KXG36179
AT3G13100	AT3G13100.2
AT3G13100	AT3G13100.1
AT3G14205	AT3G14205.1	SORBI_3010G072400	EER89373
AT3G14205	AT3G14205.1	SORBI_3004G321100	EES05906
AT3G14205	AT3G14205.2	SORBI_3010G072400	EER89373
AT3G14205	AT3G14205.2	SORBI_3004G321100	EES05906
AT3G14270	AT3G14270.2	SORBI_3001G345100	EER92161
AT3G14270	AT3G14270.2	SORBI_3007G146400	EES13944
AT3G14270	AT3G14270.1	SORBI_3001G345100	EER92161
AT3G14270	AT3G14270.1	SORBI_3007G146400	EES13944
AT3G14460	AT3G14460.1
AT3G14470	AT3G14470.1
AT3G14470	AT3G14470.2
AT3G14630	AT3G14630.1
AT3G14630	AT3G14630.2
AT3G14700	AT3G14700.2	SORBI_3002G388500	OQU90328
AT3G14700	AT3G14700.1	SORBI_3002G388500	OQU90328
AT3G14720	AT3G14720.3
AT3G14720	AT3G14720.2
AT3G14720	AT3G14720.1
AT3G14730	AT3G14730.1	SORBI_3003G336400	KXG33617
AT3G15518	AT3G15518.1
AT3G16180	AT3G16180.1
AT3G17190	AT3G17190.1
AT3G17190	AT3G17190.2
AT3G17320	AT3G17320.1
AT3G17690	AT3G17690.3	SORBI_3004G314700	EES05879
AT3G17690	AT3G17690.1	SORBI_3004G314700	EES05879
AT3G17690	AT3G17690.2	SORBI_3004G314700	EES05879
AT3G18290	AT3G18290.1	SORBI_3009G222200	KXG22489
AT3G18290	AT3G18290.1	SORBI_3003G262200	EES03455
AT3G18840	AT3G18840.3	SORBI_3006G162750	OQU82035
AT3G18840	AT3G18840.2	SORBI_3006G162750	OQU82035
AT3G19970	AT3G19970.4	SORBI_3010G278000	EER89013
AT3G19970	AT3G19970.1	SORBI_3010G278000	EER89013
AT3G19970	AT3G19970.3	SORBI_3010G278000	EER89013
AT3G19970	AT3G19970.5	SORBI_3010G278000	EER89013
AT3G19970	AT3G19970.2	SORBI_3010G278000	EER89013
AT3G20660	AT3G20660.1	SORBI_3006G227900	OQU82394
AT3G21090	AT3G21090.1	SORBI_3009G083300	EES19248
AT3G21520	AT3G21520.1	SORBI_3002G396600	EER97642
AT3G21700	AT3G21700.1	SORBI_3002G175000	EER96596
AT3G21700	AT3G21700.1	SORBI_3002G321500	KXG36361
AT3G21700	AT3G21700.3	SORBI_3002G175000	EER96596
AT3G21700	AT3G21700.3	SORBI_3002G321500	KXG36361
AT3G21700	AT3G21700.2	SORBI_3002G175000	EER96596
AT3G21700	AT3G21700.2	SORBI_3002G321500	KXG36361
AT3G21870	AT3G21870.1	SORBI_3006G225200	OQU82384
AT3G22142	AT3G22142.1
AT3G22150	AT3G22150.2	SORBI_3006G204600	EES11379
AT3G22150	AT3G22150.1	SORBI_3006G204600	EES11379
AT3G22275	AT3G22275.1
AT3G22850	AT3G22850.1	SORBI_3001G057600	EER93297
AT3G22850	AT3G22850.1	SORBI_3001G093900	KXG37583
AT3G23450	AT3G23450.1
AT3G23450	AT3G23450.4
AT3G23450	AT3G23450.2
AT3G23450	AT3G23450.3
AT3G24190	AT3G24190.1	SORBI_3004G344600	EES07755
AT3G25610	AT3G25610.1	SORBI_3010G139500	EER89739
AT3G25610	AT3G25610.1	SORBI_3009G000200	EES17516
AT3G25690	AT3G25690.4	SORBI_3009G242100	KXG22587
AT3G25690	AT3G25690.6	SORBI_3009G242100	KXG22587
AT3G25690	AT3G25690.2	SORBI_3009G242100	KXG22587
AT3G25690	AT3G25690.1	SORBI_3009G242100	KXG22587
AT3G25690	AT3G25690.5	SORBI_3009G242100	KXG22587
AT3G25690	AT3G25690.3	SORBI_3009G242100	KXG22587
AT3G26030	AT3G26030.1
AT3G26090	AT3G26090.2
AT3G26090	AT3G26090.1
AT3G26310	AT3G26310.1	SORBI_3001G012200	EER93095
AT3G26310	AT3G26310.1	SORBI_3001G018300	EER90546
AT3G26310	AT3G26310.1	SORBI_3005G158000	KXG28720
AT3G26310	AT3G26310.1	SORBI_3008G058500	KXG23118
AT3G26310	AT3G26310.1	SORBI_3001G012000	EER93094
AT3G26310	AT3G26310.1	SORBI_3002G110100	OQU88871
AT3G26310	AT3G26310.1	SORBI_3001G018600	OQU90653
AT3G26490	AT3G26490.4	SORBI_3006G120000	EES10995
AT3G26490	AT3G26490.4	SORBI_3004G201300	EES05363
AT3G26490	AT3G26490.2	SORBI_3006G120000	EES10995
AT3G26490	AT3G26490.2	SORBI_3004G201300	EES05363
AT3G26490	AT3G26490.3	SORBI_3006G120000	EES10995
AT3G26490	AT3G26490.3	SORBI_3004G201300	EES05363
AT3G26490	AT3G26490.1	SORBI_3006G120000	EES10995
AT3G26490	AT3G26490.1	SORBI_3004G201300	EES05363
AT3G26840	AT3G26840.1	SORBI_3002G260000	KXG35981
AT3G27170	AT3G27170.1	SORBI_3010G214600	EER90148
AT3G27670	AT3G27670.1	SORBI_3003G052800	EES02391
AT3G27870	AT3G27870.1	SORBI_3007G116500	EES13762
AT3G27870	AT3G27870.3	SORBI_3007G116500	EES13762
AT3G27870	AT3G27870.2	SORBI_3007G116500	EES13762
AT3G28210	AT3G28210.2	SORBI_3002G185000	EER96663
AT3G28210	AT3G28210.2	SORBI_3002G192000	OQU89449
AT3G28210	AT3G28210.1	SORBI_3002G185000	EER96663
AT3G28210	AT3G28210.1	SORBI_3002G192000	OQU89449
AT3G28690	AT3G28690.1	SORBI_3002G180000	EER96629
AT3G28690	AT3G28690.1	SORBI_3003G201700	EES03187
AT3G28690	AT3G28690.2	SORBI_3002G180000	EER96629
AT3G28690	AT3G28690.2	SORBI_3003G201700	EES03187
AT3G28690	AT3G28690.3	SORBI_3002G180000	EER96629
AT3G28690	AT3G28690.3	SORBI_3003G201700	EES03187
AT3G28930	AT3G28930.1	SORBI_3004G037700	EES04498
AT3G28930	AT3G28930.1	SORBI_3010G253400	EER90333
AT3G28930	AT3G28930.2	SORBI_3004G037700	EES04498
AT3G28930	AT3G28930.2	SORBI_3010G253400	EER90333
AT3G28930	AT3G28930.3	SORBI_3004G037700	EES04498
AT3G28930	AT3G28930.3	SORBI_3010G253400	EER90333
AT3G29970	AT3G29970.1
AT3G29970	AT3G29970.3
AT3G29970	AT3G29970.2
AT3G30340	AT3G30340.2	SORBI_3004G003100	EES04319
AT3G30340	AT3G30340.1	SORBI_3004G003100	EES04319
AT3G42640	AT3G42640.1	SORBI_3004G331500	EES05959
AT3G42640	AT3G42640.1	SORBI_3010G063700	OQU75967
AT3G42670	AT3G42670.1	SORBI_3002G428700	KXG37026
AT3G42670	AT3G42670.4	SORBI_3002G428700	KXG37026
AT3G42670	AT3G42670.3	SORBI_3002G428700	KXG37026
AT3G42670	AT3G42670.2	SORBI_3002G428700	KXG37026
AT3G43110	AT3G43110.1
AT3G43190	AT3G43190.1	SORBI_3001G344500	OQU92441
AT3G43190	AT3G43190.2	SORBI_3001G344500	OQU92441
AT3G43250	AT3G43250.1	SORBI_3003G201800	OQU87079
AT3G44510	AT3G44510.3	SORBI_3008G037500	EES15681
AT3G44510	AT3G44510.3	SORBI_3003G363300	EES01786
AT3G44510	AT3G44510.4	SORBI_3008G037500	EES15681
AT3G44510	AT3G44510.4	SORBI_3003G363300	EES01786
AT3G44510	AT3G44510.2	SORBI_3008G037500	EES15681
AT3G44510	AT3G44510.2	SORBI_3003G363300	EES01786
AT3G44510	AT3G44510.5	SORBI_3008G037500	EES15681
AT3G44510	AT3G44510.5	SORBI_3003G363300	EES01786
AT3G44510	AT3G44510.1	SORBI_3008G037500	EES15681
AT3G44510	AT3G44510.1	SORBI_3003G363300	EES01786
AT3G44755	AT3G44755.1
AT3G45070	AT3G45070.3
AT3G45070	AT3G45070.2
AT3G45070	AT3G45070.1
AT3G45140	AT3G45140.1	SORBI_3004G078600	KXG29701
AT3G45140	AT3G45140.1	SORBI_3007G210400	OQU80925
AT3G45140	AT3G45140.2	SORBI_3004G078600	KXG29701
AT3G45140	AT3G45140.2	SORBI_3007G210400	OQU80925
AT3G45330	AT3G45330.1
AT3G45720	AT3G45720.1	SORBI_3009G099000	KXG21716
AT3G46240	AT3G46240.1
AT3G46330	AT3G46330.2	SORBI_3002G343100	EER97395
AT3G46330	AT3G46330.1	SORBI_3002G343100	EER97395
AT3G46490	AT3G46490.2	SORBI_3003G036300	EES02323
AT3G46490	AT3G46490.1	SORBI_3003G036300	EES02323
AT3G46600	AT3G46600.3	SORBI_3005G229600	OQU84106
AT3G46600	AT3G46600.3	SORBI_3005G230700	OQU84116
AT3G46600	AT3G46600.3	SORBI_3005G230400	OQU84114
AT3G46600	AT3G46600.3	SORBI_3005G230300	OQU84113
AT3G46600	AT3G46600.3	SORBI_3009G011300	EES18882
AT3G46600	AT3G46600.3	SORBI_3005G230000	KXG29223
AT3G46600	AT3G46600.3	SORBI_3001G033200	KXG37250
AT3G46600	AT3G46600.3	SORBI_3006G093700	KXG26392
AT3G46600	AT3G46600.3	SORBI_3005G230100	KXG29224
AT3G46600	AT3G46600.3	SORBI_3009G011200	EES18880
AT3G46600	AT3G46600.3	SORBI_3005G229700	EES09053
AT3G46600	AT3G46600.3	SORBI_3005G209100	OQU83979
AT3G46600	AT3G46600.3	SORBI_3005G230600	KXG29228
AT3G46600	AT3G46600.3	SORBI_3001G174200	KXG38064
AT3G46600	AT3G46600.3	SORBI_3009G011000	KXG21079
AT3G46600	AT3G46600.3	SORBI_3005G229500	KXG29219
AT3G46600	AT3G46600.3	SORBI_3005G230200	OQU84112
AT3G46600	AT3G46600.3	SORBI_3005G230900	OQU84120
AT3G46600	AT3G46600.3	SORBI_3005G209200	OQU83980
AT3G46600	AT3G46600.3	SORBI_3005G229400	OQU84105
AT3G46600	AT3G46600.3	SORBI_3005G230500	OQU84115
AT3G46600	AT3G46600.3	SORBI_3006G093800	OQU81651
AT3G46600	AT3G46600.3	SORBI_3001G181100	KXG38103
AT3G46600	AT3G46600.3	SORBI_3001G421900	OQU92829
AT3G46600	AT3G46600.3	SORBI_3005G229900	OQU84111
AT3G46600	AT3G46600.3	SORBI_3005G208950	OQU83977
AT3G46600	AT3G46600.3	SORBI_3003G352600	EES01740
AT3G46600	AT3G46600.3	SORBI_3005G231000	KXG29232
AT3G46600	AT3G46600.3	SORBI_3008G138600	EES16206
AT3G46600	AT3G46600.3	SORBI_3009G011100	KXG21080
AT3G46600	AT3G46600.3	SORBI_3005G209300	OQU83981
AT3G46600	AT3G46600.3	SORBI_3002G301800	KXG36217
AT3G46600	AT3G46600.3	SORBI_3005G209000	OQU83978
AT3G46600	AT3G46600.3	SORBI_3001G174300	OQU91406
AT3G46600	AT3G46600.3	SORBI_3001G174500	OQU91407
AT3G46600	AT3G46600.3	SORBI_3005G230800	OQU84119
AT3G46600	AT3G46600.3	SORBI_3001G174100	EER91260
AT3G46600	AT3G46600.2	SORBI_3005G229600	OQU84106
AT3G46600	AT3G46600.2	SORBI_3005G230700	OQU84116
AT3G46600	AT3G46600.2	SORBI_3005G230400	OQU84114
AT3G46600	AT3G46600.2	SORBI_3005G230300	OQU84113
AT3G46600	AT3G46600.2	SORBI_3009G011300	EES18882
AT3G46600	AT3G46600.2	SORBI_3005G230000	KXG29223
AT3G46600	AT3G46600.2	SORBI_3001G033200	KXG37250
AT3G46600	AT3G46600.2	SORBI_3006G093700	KXG26392
AT3G46600	AT3G46600.2	SORBI_3005G230100	KXG29224
AT3G46600	AT3G46600.2	SORBI_3009G011200	EES18880
AT3G46600	AT3G46600.2	SORBI_3005G229700	EES09053
AT3G46600	AT3G46600.2	SORBI_3005G209100	OQU83979
AT3G46600	AT3G46600.2	SORBI_3005G230600	KXG29228
AT3G46600	AT3G46600.2	SORBI_3001G174200	KXG38064
AT3G46600	AT3G46600.2	SORBI_3009G011000	KXG21079
AT3G46600	AT3G46600.2	SORBI_3005G229500	KXG29219
AT3G46600	AT3G46600.2	SORBI_3005G230200	OQU84112
AT3G46600	AT3G46600.2	SORBI_3005G230900	OQU84120
AT3G46600	AT3G46600.2	SORBI_3005G209200	OQU83980
AT3G46600	AT3G46600.2	SORBI_3005G229400	OQU84105
AT3G46600	AT3G46600.2	SORBI_3005G230500	OQU84115
AT3G46600	AT3G46600.2	SORBI_3006G093800	OQU81651
AT3G46600	AT3G46600.2	SORBI_3001G181100	KXG38103
AT3G46600	AT3G46600.2	SORBI_3001G421900	OQU92829
AT3G46600	AT3G46600.2	SORBI_3005G229900	OQU84111
AT3G46600	AT3G46600.2	SORBI_3005G208950	OQU83977
AT3G46600	AT3G46600.2	SORBI_3003G352600	EES01740
AT3G46600	AT3G46600.2	SORBI_3005G231000	KXG29232
AT3G46600	AT3G46600.2	SORBI_3008G138600	EES16206
AT3G46600	AT3G46600.2	SORBI_3009G011100	KXG21080
AT3G46600	AT3G46600.2	SORBI_3005G209300	OQU83981
AT3G46600	AT3G46600.2	SORBI_3002G301800	KXG36217
AT3G46600	AT3G46600.2	SORBI_3005G209000	OQU83978
AT3G46600	AT3G46600.2	SORBI_3001G174300	OQU91406
AT3G46600	AT3G46600.2	SORBI_3001G174500	OQU91407
AT3G46600	AT3G46600.2	SORBI_3005G230800	OQU84119
AT3G46600	AT3G46600.2	SORBI_3001G174100	EER91260
AT3G46600	AT3G46600.1	SORBI_3005G229600	OQU84106
AT3G46600	AT3G46600.1	SORBI_3005G230700	OQU84116
AT3G46600	AT3G46600.1	SORBI_3005G230400	OQU84114
AT3G46600	AT3G46600.1	SORBI_3005G230300	OQU84113
AT3G46600	AT3G46600.1	SORBI_3009G011300	EES18882
AT3G46600	AT3G46600.1	SORBI_3005G230000	KXG29223
AT3G46600	AT3G46600.1	SORBI_3001G033200	KXG37250
AT3G46600	AT3G46600.1	SORBI_3006G093700	KXG26392
AT3G46600	AT3G46600.1	SORBI_3005G230100	KXG29224
AT3G46600	AT3G46600.1	SORBI_3009G011200	EES18880
AT3G46600	AT3G46600.1	SORBI_3005G229700	EES09053
AT3G46600	AT3G46600.1	SORBI_3005G209100	OQU83979
AT3G46600	AT3G46600.1	SORBI_3005G230600	KXG29228
AT3G46600	AT3G46600.1	SORBI_3001G174200	KXG38064
AT3G46600	AT3G46600.1	SORBI_3009G011000	KXG21079
AT3G46600	AT3G46600.1	SORBI_3005G229500	KXG29219
AT3G46600	AT3G46600.1	SORBI_3005G230200	OQU84112
AT3G46600	AT3G46600.1	SORBI_3005G230900	OQU84120
AT3G46600	AT3G46600.1	SORBI_3005G209200	OQU83980
AT3G46600	AT3G46600.1	SORBI_3005G229400	OQU84105
AT3G46600	AT3G46600.1	SORBI_3005G230500	OQU84115
AT3G46600	AT3G46600.1	SORBI_3006G093800	OQU81651
AT3G46600	AT3G46600.1	SORBI_3001G181100	KXG38103
AT3G46600	AT3G46600.1	SORBI_3001G421900	OQU92829
AT3G46600	AT3G46600.1	SORBI_3005G229900	OQU84111
AT3G46600	AT3G46600.1	SORBI_3005G208950	OQU83977
AT3G46600	AT3G46600.1	SORBI_3003G352600	EES01740
AT3G46600	AT3G46600.1	SORBI_3005G231000	KXG29232
AT3G46600	AT3G46600.1	SORBI_3008G138600	EES16206
AT3G46600	AT3G46600.1	SORBI_3009G011100	KXG21080
AT3G46600	AT3G46600.1	SORBI_3005G209300	OQU83981
AT3G46600	AT3G46600.1	SORBI_3002G301800	KXG36217
AT3G46600	AT3G46600.1	SORBI_3005G209000	OQU83978
AT3G46600	AT3G46600.1	SORBI_3001G174300	OQU91406
AT3G46600	AT3G46600.1	SORBI_3001G174500	OQU91407
AT3G46600	AT3G46600.1	SORBI_3005G230800	OQU84119
AT3G46600	AT3G46600.1	SORBI_3001G174100	EER91260
AT3G47110	AT3G47110.1
AT3G47340	AT3G47340.2	SORBI_3005G003200	EES09082
AT3G47340	AT3G47340.2	SORBI_3001G406800	KXG39588
AT3G47340	AT3G47340.4	SORBI_3005G003200	EES09082
AT3G47340	AT3G47340.4	SORBI_3001G406800	KXG39588
AT3G47340	AT3G47340.1	SORBI_3005G003200	EES09082
AT3G47340	AT3G47340.1	SORBI_3001G406800	KXG39588
AT3G47340	AT3G47340.3	SORBI_3005G003200	EES09082
AT3G47340	AT3G47340.3	SORBI_3001G406800	KXG39588
AT3G47420	AT3G47420.3	SORBI_3007G045500	EES13381
AT3G47420	AT3G47420.3	SORBI_3006G173000	OQU82104
AT3G47420	AT3G47420.3	SORBI_3004G290900	KXG31062
AT3G47420	AT3G47420.1	SORBI_3007G045500	EES13381
AT3G47420	AT3G47420.1	SORBI_3006G173000	OQU82104
AT3G47420	AT3G47420.1	SORBI_3004G290900	KXG31062
AT3G47420	AT3G47420.2	SORBI_3007G045500	EES13381
AT3G47420	AT3G47420.2	SORBI_3006G173000	OQU82104
AT3G47420	AT3G47420.2	SORBI_3004G290900	KXG31062
AT3G47480	AT3G47480.1
AT3G47930	AT3G47930.1	SORBI_3005G031000	KXG27706
AT3G47930	AT3G47930.2	SORBI_3005G031000	KXG27706
AT3G48260	AT3G48260.2	SORBI_3009G008200	EES17554
AT3G48260	AT3G48260.1	SORBI_3009G008200	EES17554
AT3G48290	AT3G48290.2
AT3G48290	AT3G48290.1
AT3G48300	AT3G48300.1
AT3G48300	AT3G48300.2
AT3G48420	AT3G48420.1	SORBI_3005G123200	OQU83477
AT3G49290	AT3G49290.2	SORBI_3003G186132	OQU87007
AT3G49290	AT3G49290.1	SORBI_3003G186132	OQU87007
AT3G49980	AT3G49980.1
AT3G49980	AT3G49980.2
AT3G50370	AT3G50370.2
AT3G50370	AT3G50370.1
AT3G51870	AT3G51870.1	SORBI_3003G122300	EES02734
AT3G51970	AT3G51970.1	SORBI_3007G091200	EES13608
AT3G51970	AT3G51970.1	SORBI_3003G239400	OQU87244
AT3G51970	AT3G51970.1	SORBI_3010G210900	EER90132
AT3G51970	AT3G51970.1	SORBI_3006G033700	EES11890
AT3G51970	AT3G51970.1	SORBI_3001G527200	EER95613
AT3G51970	AT3G51970.1	SORBI_3006G123200	EES12388
AT3G52490	AT3G52490.1	SORBI_3008G042800	OQU78760
AT3G52490	AT3G52490.1	SORBI_3005G043000	EES08010
AT3G52490	AT3G52490.1	SORBI_3006G074900	EES10778
AT3G52490	AT3G52490.1	SORBI_3004G168600	EES05200
AT3G53150	AT3G53150.1
AT3G53360	AT3G53360.2	SORBI_3006G149500	OQU81991
AT3G53360	AT3G53360.1	SORBI_3006G149500	OQU81991
AT3G53620	AT3G53620.1	SORBI_3009G016000	EES18902
AT3G53680	AT3G53680.1
AT3G53680	AT3G53680.2
AT3G54580	AT3G54580.1
AT3G54590	AT3G54590.1
AT3G54590	AT3G54590.3
AT3G54590	AT3G54590.2
AT3G54670	AT3G54670.1	SORBI_3007G161000	KXG25342
AT3G54700	AT3G54700.2
AT3G54700	AT3G54700.1
AT3G54770	AT3G54770.1
AT3G54770	AT3G54770.2
AT3G54770	AT3G54770.3
AT3G55160	AT3G55160.3	SORBI_3007G056200	OQU79970
AT3G55160	AT3G55160.1	SORBI_3007G056200	OQU79970
AT3G55160	AT3G55160.2	SORBI_3007G056200	OQU79970
AT3G55980	AT3G55980.1	SORBI_3009G028500	OQU77325
AT3G55980	AT3G55980.2	SORBI_3009G028500	OQU77325
AT3G56000	AT3G56000.1	SORBI_3010G093500	OQU76114
AT3G56000	AT3G56000.1	SORBI_3007G137400	KXG25219
AT3G56000	AT3G56000.1	SORBI_3001G252700	OQU91819
AT3G56000	AT3G56000.1	SORBI_3001G490000	EER95427
AT3G56000	AT3G56000.1	SORBI_3004G238700	KXG30765
AT3G56000	AT3G56000.1	SORBI_3002G385800	EER97593
AT3G56040	AT3G56040.1	SORBI_3009G168600	KXG22191
AT3G57240	AT3G57240.1	SORBI_3009G119400	EES19433
AT3G57240	AT3G57240.1	SORBI_3003G421900	EES04196
AT3G57240	AT3G57240.1	SORBI_3003G421500	EES04193
AT3G57240	AT3G57240.1	SORBI_3003G421700	EES04194
AT3G57240	AT3G57240.1	SORBI_3009G201400	OQU78317
AT3G57240	AT3G57240.1	SORBI_3009G119200	KXG21874
AT3G57240	AT3G57240.1	SORBI_3003G423500	EES02042
AT3G57240	AT3G57240.1	SORBI_3003G422100	EES04199
AT3G57240	AT3G57240.1	SORBI_3003G422000	EES04197
AT3G57240	AT3G57240.1	SORBI_3003G422200	OQU88187
AT3G57240	AT3G57240.1	SORBI_3008G146700	EES16254
AT3G58810	AT3G58810.1	SORBI_3009G029500	OQU77333
AT3G58810	AT3G58810.2	SORBI_3009G029500	OQU77333
AT3G59140	AT3G59140.1	SORBI_3010G046700	KXG19351
AT3G59140	AT3G59140.1	SORBI_3007G210600	KXG25638
AT3G59140	AT3G59140.1	SORBI_3007G210500	OQU80926
AT3G59570	AT3G59570.1	SORBI_3003G110000	KXG32159
AT3G59570	AT3G59570.3	SORBI_3003G110000	KXG32159
AT3G59570	AT3G59570.2	SORBI_3003G110000	KXG32159
AT3G59884	at3g59884
AT3G60530	AT3G60530.1
AT3G60840	AT3G60840.1	SORBI_3004G024800	EES06214
AT3G60840	AT3G60840.1	SORBI_3003G260700	OQU87349
AT3G61990	AT3G61990.1	SORBI_3007G043200	EES13366
AT3G62590	AT3G62590.1	SORBI_3009G054500	OQU77489
AT3G62590	AT3G62590.1	SORBI_3003G115700	OQU86618
AT3G63070	AT3G63070.1	SORBI_3002G399800	KXG36833
AT3G63070	AT3G63070.1	SORBI_3001G365900	KXG39331
AT3G63380	AT3G63380.1	SORBI_3001G247300	EER91614
AT4G00450	AT4G00450.2	SORBI_3001G540400	EER93022
AT4G00450	AT4G00450.3	SORBI_3001G540400	EER93022
AT4G00450	AT4G00450.1	SORBI_3001G540400	EER93022
AT4G00500	AT4G00500.1	SORBI_3002G302900	EER97217
AT4G00500	AT4G00500.1	SORBI_3002G136300	EER98518
AT4G00500	AT4G00500.2	SORBI_3002G302900	EER97217
AT4G00500	AT4G00500.2	SORBI_3002G136300	EER98518
AT4G00900	AT4G00900.2
AT4G00900	AT4G00900.1
AT4G00910	AT4G00910.1	SORBI_3010G147200	EER89808
AT4G00910	AT4G00910.1	SORBI_3006G181900	EES12682
AT4G00910	AT4G00910.1	SORBI_3004G284700	EES05741
AT4G01330	AT4G01330.1	SORBI_3001G316000	OQU92249
AT4G01330	AT4G01330.1	SORBI_3001G524200	EER95596
AT4G01330	AT4G01330.2	SORBI_3001G316000	OQU92249
AT4G01330	AT4G01330.2	SORBI_3001G524200	EER95596
AT4G01330	AT4G01330.3	SORBI_3001G316000	OQU92249
AT4G01330	AT4G01330.3	SORBI_3001G524200	EER95596
AT4G01350	AT4G01350.1
AT4G01470	AT4G01470.1	SORBI_3003G445300	EES04303
AT4G01700	AT4G01700.1	SORBI_3009G035900	EES17674
AT4G01700	AT4G01700.1	SORBI_3003G137600	EES02809
AT4G01820	AT4G01820.2	SORBI_3003G139300	KXG32330
AT4G01820	AT4G01820.2	SORBI_3009G034500	OQU77362
AT4G01820	AT4G01820.1	SORBI_3003G139300	KXG32330
AT4G01820	AT4G01820.1	SORBI_3009G034500	OQU77362
AT4G02050	AT4G02050.1	SORBI_3002G201900	EER96733
AT4G02050	AT4G02050.2	SORBI_3002G201900	EER96733
AT4G02320	AT4G02320.1	SORBI_3003G148400	EES00658
AT4G02320	AT4G02320.1	SORBI_3002G416000	EER99903
AT4G02660	AT4G02660.1	SORBI_3001G093800	KXG37582
AT4G02660	AT4G02660.3	SORBI_3001G093800	KXG37582
AT4G02660	AT4G02660.2	SORBI_3001G093800	KXG37582
AT4G02710	AT4G02710.1	SORBI_3001G159800	OQU91301
AT4G02710	AT4G02710.1	SORBI_3008G160400	KXG23929
AT4G02710	AT4G02710.1	SORBI_3001G244600	EER94227
AT4G03100	AT4G03100.1	SORBI_3002G113600	EER98397
AT4G03100	AT4G03100.1	SORBI_3008G114900	EES16082
AT4G03140	AT4G03140.1
AT4G03380	AT4G03380.1
AT4G04330	AT4G04330.1	SORBI_3007G131200	EES13856
AT4G04490	AT4G04490.1
AT4G04510	AT4G04510.2
AT4G04510	AT4G04510.1
AT4G04540	AT4G04540.2
AT4G04540	AT4G04540.3
AT4G04540	AT4G04540.4
AT4G04540	AT4G04540.1
AT4G04610	AT4G04610.1	SORBI_3002G314300	EER99437
AT4G04930	AT4G04930.1	SORBI_3006G157100	EES11163
AT4G04990	AT4G04990.1
AT4G05140	AT4G05140.1	SORBI_3002G336600	KXG36464
AT4G05140	AT4G05140.1	SORBI_3002G336200	OQU90080
AT4G05140	AT4G05140.1	SORBI_3002G337100	OQU90085
AT4G05140	AT4G05140.1	SORBI_3002G336700	EER99521
AT4G05520	AT4G05520.1	SORBI_3010G238700	EER88852
AT4G05520	AT4G05520.1	SORBI_3004G047100	OQU84412
AT4G05520	AT4G05520.1	SORBI_3006G259100	EES11620
AT4G05520	AT4G05520.2	SORBI_3010G238700	EER88852
AT4G05520	AT4G05520.2	SORBI_3004G047100	OQU84412
AT4G05520	AT4G05520.2	SORBI_3006G259100	EES11620
AT4G05631	AT4G05631.1
AT4G08290	AT4G08290.1	SORBI_3004G311000	EES07591
AT4G08290	AT4G08290.1	SORBI_3001G261408	OQU91876
AT4G08290	AT4G08290.1	SORBI_3010G080100	EER88045
AT4G08290	AT4G08290.2	SORBI_3004G311000	EES07591
AT4G08290	AT4G08290.2	SORBI_3001G261408	OQU91876
AT4G08290	AT4G08290.2	SORBI_3010G080100	EER88045
AT4G08300	AT4G08300.1	SORBI_3004G311000	EES07591
AT4G08300	AT4G08300.1	SORBI_3001G261408	OQU91876
AT4G08300	AT4G08300.1	SORBI_3010G080100	EER88045
AT4G08390	AT4G08390.1	SORBI_3004G175500	KXG30398
AT4G08390	AT4G08390.1	SORBI_3008G057900	EES15758
AT4G08390	AT4G08390.1	SORBI_3006G084400	EES12190
AT4G08390	AT4G08390.5	SORBI_3004G175500	KXG30398
AT4G08390	AT4G08390.5	SORBI_3008G057900	EES15758
AT4G08390	AT4G08390.5	SORBI_3006G084400	EES12190
AT4G08390	AT4G08390.4	SORBI_3004G175500	KXG30398
AT4G08390	AT4G08390.4	SORBI_3008G057900	EES15758
AT4G08390	AT4G08390.4	SORBI_3006G084400	EES12190
AT4G08390	AT4G08390.2	SORBI_3004G175500	KXG30398
AT4G08390	AT4G08390.2	SORBI_3008G057900	EES15758
AT4G08390	AT4G08390.2	SORBI_3006G084400	EES12190
AT4G08390	AT4G08390.3	SORBI_3004G175500	KXG30398
AT4G08390	AT4G08390.3	SORBI_3008G057900	EES15758
AT4G08390	AT4G08390.3	SORBI_3006G084400	EES12190
AT4G08450	AT4G08450.1
AT4G08450	AT4G08450.2
AT4G08480	AT4G08480.1
AT4G08870	AT4G08870.2	SORBI_3006G004500	EES10350
AT4G08870	AT4G08870.1	SORBI_3006G004500	EES10350
AT4G08920	AT4G08920.1	SORBI_3004G188400	KXG30485
AT4G08920	AT4G08920.1	SORBI_3006G101600	KXG26438
AT4G09030	AT4G09030.1
AT4G09600	AT4G09600.1	SORBI_3009G125200	KXG21918
AT4G09600	AT4G09600.1	SORBI_3009G149100	EES18282
AT4G09680	AT4G09680.2	SORBI_3002G187600	KXG35530
AT4G09680	AT4G09680.1	SORBI_3002G187600	KXG35530
AT4G09680	AT4G09680.3	SORBI_3002G187600	KXG35530
AT4G09680	AT4G09680.4	SORBI_3002G187600	KXG35530
AT4G09780	AT4G09780.2
AT4G09780	AT4G09780.1
AT4G10060	AT4G10060.2	SORBI_3005G087900	KXG28122
AT4G10060	AT4G10060.1	SORBI_3005G087900	KXG28122
AT4G10260	AT4G10260.1	SORBI_3007G014700	KXG24253
AT4G10340	AT4G10340.1	SORBI_3005G087000	EES09551
AT4G10500	AT4G10500.1	SORBI_3006G190100	EES12710
AT4G10720	AT4G10720.2	SORBI_3010G018100	KXG19180
AT4G10720	AT4G10720.1	SORBI_3010G018100	KXG19180
AT4G11110	AT4G11110.1	SORBI_3009G238000	EES19971
AT4G12120	AT4G12120.1	SORBI_3006G033200	KXG25933
AT4G12120	AT4G12120.1	SORBI_3004G136300	OQU84878
AT4G12120	AT4G12120.1	SORBI_3010G026200	KXG19223
AT4G13390	AT4G13390.1
AT4G13390	AT4G13390.3
AT4G13390	AT4G13390.2
AT4G13690	AT4G13690.1
AT4G14090	AT4G14090.1	SORBI_3009G066100	EES19138
AT4G14090	AT4G14090.1	SORBI_3010G179150	OQU76646
AT4G14090	AT4G14090.1	SORBI_3010G179500	EER89995
AT4G14090	AT4G14090.1	SORBI_3005G032000	OQU82861
AT4G14090	AT4G14090.1	SORBI_3010G178900	KXG20270
AT4G14090	AT4G14090.1	SORBI_3003G042900	EES00187
AT4G14090	AT4G14090.1	SORBI_3006G097800	KXG26366
AT4G14090	AT4G14090.1	SORBI_3008G011700	EES16515
AT4G14090	AT4G14090.1	SORBI_3010G179000	EER88587
AT4G14090	AT4G14090.1	SORBI_3005G032200	KXG27711
AT4G14140	AT4G14140.3	SORBI_3001G055700	EER93288
AT4G14140	AT4G14140.3	SORBI_3002G056000	OQU88577
AT4G14140	AT4G14140.2	SORBI_3001G055700	EER93288
AT4G14140	AT4G14140.2	SORBI_3002G056000	OQU88577
AT4G14140	AT4G14140.1	SORBI_3001G055700	EER93288
AT4G14140	AT4G14140.1	SORBI_3002G056000	OQU88577
AT4G14368	AT4G14368.2	SORBI_3009G217400	EES19890
AT4G14368	AT4G14368.2	SORBI_3003G269400	EES01332
AT4G14368	AT4G14368.4	SORBI_3009G217400	EES19890
AT4G14368	AT4G14368.4	SORBI_3003G269400	EES01332
AT4G14368	AT4G14368.1	SORBI_3009G217400	EES19890
AT4G14368	AT4G14368.1	SORBI_3003G269400	EES01332
AT4G14368	AT4G14368.3	SORBI_3009G217400	EES19890
AT4G14368	AT4G14368.3	SORBI_3003G269400	EES01332
AT4G14760	AT4G14760.4	SORBI_3001G159800	OQU91301
AT4G14760	AT4G14760.4	SORBI_3008G160400	KXG23929
AT4G14760	AT4G14760.4	SORBI_3001G244600	EER94227
AT4G14760	AT4G14760.2	SORBI_3001G159800	OQU91301
AT4G14760	AT4G14760.2	SORBI_3008G160400	KXG23929
AT4G14760	AT4G14760.2	SORBI_3001G244600	EER94227
AT4G14760	AT4G14760.3	SORBI_3001G159800	OQU91301
AT4G14760	AT4G14760.3	SORBI_3008G160400	KXG23929
AT4G14760	AT4G14760.3	SORBI_3001G244600	EER94227
AT4G14760	AT4G14760.1	SORBI_3001G159800	OQU91301
AT4G14760	AT4G14760.1	SORBI_3008G160400	KXG23929
AT4G14760	AT4G14760.1	SORBI_3001G244600	EER94227
AT4G15120	AT4G15120.1
AT4G15180	AT4G15180.1	SORBI_3007G062800	EES14647
AT4G15200	AT4G15200.4	SORBI_3004G049600	EES04559
AT4G15200	AT4G15200.4	SORBI_3006G000900	EES10325
AT4G15200	AT4G15200.4	SORBI_3002G330100	EER99497
AT4G15200	AT4G15200.3	SORBI_3004G049600	EES04559
AT4G15200	AT4G15200.3	SORBI_3006G000900	EES10325
AT4G15200	AT4G15200.3	SORBI_3002G330100	EER99497
AT4G15200	AT4G15200.2	SORBI_3004G049600	EES04559
AT4G15200	AT4G15200.2	SORBI_3006G000900	EES10325
AT4G15200	AT4G15200.2	SORBI_3002G330100	EER99497
AT4G15200	AT4G15200.1	SORBI_3004G049600	EES04559
AT4G15200	AT4G15200.1	SORBI_3006G000900	EES10325
AT4G15200	AT4G15200.1	SORBI_3002G330100	EER99497
AT4G15270	AT4G15270.1	SORBI_3010G048500	OQU75875
AT4G15270	AT4G15270.1	SORBI_3002G312100	EER97265
AT4G15270	AT4G15270.1	SORBI_3002G311900	EER97263
AT4G15270	AT4G15270.1	SORBI_3002G311601	OQU89986
AT4G15270	AT4G15270.1	SORBI_3002G311501	OQU89985
AT4G15270	AT4G15270.1	SORBI_3006G124100	EES12395
AT4G15270	AT4G15270.1	SORBI_3002G312000	EER97264
AT4G15270	AT4G15270.1	SORBI_3002G311700	EER97262
AT4G15270	AT4G15270.1	SORBI_3002G130200	KXG35083
AT4G15270	AT4G15270.1	SORBI_3002G311300	EER99422
AT4G15270	AT4G15270.1	SORBI_3010G048600	EER89244
AT4G15270	AT4G15270.1	SORBI_3007G027301	OQU79825
AT4G15270	AT4G15270.1	SORBI_3002G311400	OQU89984
AT4G15270	AT4G15270.2	SORBI_3010G048500	OQU75875
AT4G15270	AT4G15270.2	SORBI_3002G312100	EER97265
AT4G15270	AT4G15270.2	SORBI_3002G311900	EER97263
AT4G15270	AT4G15270.2	SORBI_3002G311601	OQU89986
AT4G15270	AT4G15270.2	SORBI_3002G311501	OQU89985
AT4G15270	AT4G15270.2	SORBI_3006G124100	EES12395
AT4G15270	AT4G15270.2	SORBI_3002G312000	EER97264
AT4G15270	AT4G15270.2	SORBI_3002G311700	EER97262
AT4G15270	AT4G15270.2	SORBI_3002G130200	KXG35083
AT4G15270	AT4G15270.2	SORBI_3002G311300	EER99422
AT4G15270	AT4G15270.2	SORBI_3010G048600	EER89244
AT4G15270	AT4G15270.2	SORBI_3007G027301	OQU79825
AT4G15270	AT4G15270.2	SORBI_3002G311400	OQU89984
AT4G15270	AT4G15270.3	SORBI_3010G048500	OQU75875
AT4G15270	AT4G15270.3	SORBI_3002G312100	EER97265
AT4G15270	AT4G15270.3	SORBI_3002G311900	EER97263
AT4G15270	AT4G15270.3	SORBI_3002G311601	OQU89986
AT4G15270	AT4G15270.3	SORBI_3002G311501	OQU89985
AT4G15270	AT4G15270.3	SORBI_3006G124100	EES12395
AT4G15270	AT4G15270.3	SORBI_3002G312000	EER97264
AT4G15270	AT4G15270.3	SORBI_3002G311700	EER97262
AT4G15270	AT4G15270.3	SORBI_3002G130200	KXG35083
AT4G15270	AT4G15270.3	SORBI_3002G311300	EER99422
AT4G15270	AT4G15270.3	SORBI_3010G048600	EER89244
AT4G15270	AT4G15270.3	SORBI_3007G027301	OQU79825
AT4G15270	AT4G15270.3	SORBI_3002G311400	OQU89984
AT4G15540	AT4G15540.1	SORBI_3002G207400	EER96762
AT4G15540	AT4G15540.2	SORBI_3002G207400	EER96762
AT4G15990	AT4G15990.1
AT4G16008	AT4G16008.1
AT4G16340	AT4G16340.1	SORBI_3001G385400	KXG39465
AT4G16340	AT4G16340.2	SORBI_3001G385400	KXG39465
AT4G16370	AT4G16370.1	SORBI_3001G087700	EER90865
AT4G16480	AT4G16480.1	SORBI_3006G143900	EES12485
AT4G16480	AT4G16480.1	SORBI_3002G121800	EER98432
AT4G16480	AT4G16480.3	SORBI_3006G143900	EES12485
AT4G16480	AT4G16480.3	SORBI_3002G121800	EER98432
AT4G16480	AT4G16480.2	SORBI_3006G143900	EES12485
AT4G16480	AT4G16480.2	SORBI_3002G121800	EER98432
AT4G16890	AT4G16890.3
AT4G16890	AT4G16890.4
AT4G16890	AT4G16890.2
AT4G16890	AT4G16890.1
AT4G16890	AT4G16890.5
AT4G16900	AT4G16900.2
AT4G16900	AT4G16900.1
AT4G16900	AT4G16900.3
AT4G16920	AT4G16920.7
AT4G16920	AT4G16920.1
AT4G16920	AT4G16920.6
AT4G16920	AT4G16920.8
AT4G16920	AT4G16920.5
AT4G16920	AT4G16920.2
AT4G16920	AT4G16920.9
AT4G16920	AT4G16920.3
AT4G16920	AT4G16920.4
AT4G17140	AT4G17140.1	SORBI_3001G293700	KXG38896
AT4G17140	AT4G17140.3	SORBI_3001G293700	KXG38896
AT4G17140	AT4G17140.2	SORBI_3001G293700	KXG38896
AT4G17460	AT4G17460.1	SORBI_3001G297200	EER94486
AT4G17460	AT4G17460.1	SORBI_3006G169200	EES12613
AT4G18250	AT4G18250.1	SORBI_3004G334601	OQU85905
AT4G18600	AT4G18600.1	SORBI_3003G023400	KXG31590
AT4G18600	AT4G18600.4	SORBI_3003G023400	KXG31590
AT4G18600	AT4G18600.5	SORBI_3003G023400	KXG31590
AT4G18600	AT4G18600.3	SORBI_3003G023400	KXG31590
AT4G18600	AT4G18600.2	SORBI_3003G023400	KXG31590
AT4G19020	AT4G19020.1	SORBI_3009G083900	OQU77648
AT4G19020	AT4G19020.2	SORBI_3009G083900	OQU77648
AT4G19530	AT4G19530.1
AT4G19530	AT4G19530.2
AT4G19980	AT4G19980.1
AT4G20210	AT4G20210.1	SORBI_3009G171700	EES19686
AT4G20210	AT4G20210.1	SORBI_3008G001800	OQU78568
AT4G20362	AT4G20362.1
AT4G20430	AT4G20430.3	SORBI_3003G309400	EES01529
AT4G20430	AT4G20430.1	SORBI_3003G309400	EES01529
AT4G20430	AT4G20430.2	SORBI_3003G309400	EES01529
AT4G20460	AT4G20460.1	SORBI_3002G029800	EER95854
AT4G20820	AT4G20820.1
AT4G21250	AT4G21250.1	SORBI_3003G320600	OQU87698
AT4G21250	AT4G21250.1	SORBI_3002G115600	EER96273
AT4G21390	AT4G21390.1	SORBI_3002G326800	OQU90048
AT4G21390	AT4G21390.1	SORBI_3005G089500	OQU83186
AT4G21390	AT4G21390.1	SORBI_3006G229300	KXG27199
AT4G21390	AT4G21390.1	SORBI_3002G288500	KXG36131
AT4G21390	AT4G21390.1	SORBI_3006G229500	EES12917
AT4G21390	AT4G21390.1	SORBI_3006G228833	KXG27120
AT4G21390	AT4G21390.1	SORBI_3009G029100	EES18951
AT4G21390	AT4G21390.1	SORBI_3005G193500	EES10127
AT4G21390	AT4G21390.1	SORBI_3010G208800	KXG20494
AT4G21390	AT4G21390.1	SORBI_3006G229600	KXG27202
AT4G21390	AT4G21390.1	SORBI_3006G229800	KXG27204
AT4G21390	AT4G21390.1	SORBI_3006G230300	OQU82405
AT4G21390	AT4G21390.1	SORBI_3002G333500	EER99513
AT4G21390	AT4G21390.1	SORBI_3002G288800	OQU89880
AT4G21390	AT4G21390.1	SORBI_3006G229100	OQU82398
AT4G21390	AT4G21390.1	SORBI_3002G289400	KXG36141
AT4G21390	AT4G21390.1	SORBI_3006G229200	KXG27197
AT4G21390	AT4G21390.1	SORBI_3002G333400	EER99512
AT4G21390	AT4G21390.2	SORBI_3002G326800	OQU90048
AT4G21390	AT4G21390.2	SORBI_3005G089500	OQU83186
AT4G21390	AT4G21390.2	SORBI_3006G229300	KXG27199
AT4G21390	AT4G21390.2	SORBI_3002G288500	KXG36131
AT4G21390	AT4G21390.2	SORBI_3006G229500	EES12917
AT4G21390	AT4G21390.2	SORBI_3006G228833	KXG27120
AT4G21390	AT4G21390.2	SORBI_3009G029100	EES18951
AT4G21390	AT4G21390.2	SORBI_3005G193500	EES10127
AT4G21390	AT4G21390.2	SORBI_3010G208800	KXG20494
AT4G21390	AT4G21390.2	SORBI_3006G229600	KXG27202
AT4G21390	AT4G21390.2	SORBI_3006G229800	KXG27204
AT4G21390	AT4G21390.2	SORBI_3006G230300	OQU82405
AT4G21390	AT4G21390.2	SORBI_3002G333500	EER99513
AT4G21390	AT4G21390.2	SORBI_3002G288800	OQU89880
AT4G21390	AT4G21390.2	SORBI_3006G229100	OQU82398
AT4G21390	AT4G21390.2	SORBI_3002G289400	KXG36141
AT4G21390	AT4G21390.2	SORBI_3006G229200	KXG27197
AT4G21390	AT4G21390.2	SORBI_3002G333400	EER99512
AT4G21470	AT4G21470.1	SORBI_3001G227200	OQU91676
AT4G21470	AT4G21470.1	SORBI_3001G524500	EER92955
AT4G21760	AT4G21760.2
AT4G21760	AT4G21760.1
AT4G22217	AT4G22217.1
AT4G22460	AT4G22460.1
AT4G22470	AT4G22470.1
AT4G23000	AT4G23000.2	SORBI_3002G004600	EER97828
AT4G23000	AT4G23000.2	SORBI_3002G131200	OQU88994
AT4G23000	AT4G23000.1	SORBI_3002G004600	EER97828
AT4G23000	AT4G23000.1	SORBI_3002G131200	OQU88994
AT4G23600	AT4G23600.2	SORBI_3005G200300	OQU83924
AT4G23600	AT4G23600.1	SORBI_3005G200300	OQU83924
AT4G23600	AT4G23600.3	SORBI_3005G200300	OQU83924
AT4G23700	AT4G23700.2
AT4G23700	AT4G23700.1
AT4G23920	AT4G23920.1	SORBI_3007G114500	EES14924
AT4G23920	AT4G23920.1	SORBI_3002G170100	EER98731
AT4G23920	AT4G23920.1	SORBI_3001G372500	EER94859
AT4G25560	AT4G25560.1
AT4G25560	AT4G25560.2
AT4G25640	AT4G25640.2	SORBI_3004G349600	OQU85979
AT4G25640	AT4G25640.2	SORBI_3007G165500	OQU80697
AT4G25640	AT4G25640.2	SORBI_3004G349550	OQU85978
AT4G25640	AT4G25640.3	SORBI_3004G349600	OQU85979
AT4G25640	AT4G25640.3	SORBI_3007G165500	OQU80697
AT4G25640	AT4G25640.3	SORBI_3004G349550	OQU85978
AT4G25640	AT4G25640.1	SORBI_3004G349600	OQU85979
AT4G25640	AT4G25640.1	SORBI_3007G165500	OQU80697
AT4G25640	AT4G25640.1	SORBI_3004G349550	OQU85978
AT4G25960	AT4G25960.1	SORBI_3004G274600	EES05688
AT4G26320	AT4G26320.1
AT4G26680	AT4G26680.2
AT4G26680	AT4G26680.1
AT4G27030	AT4G27030.1
AT4G27850	AT4G27850.1
AT4G28410	AT4G28410.2	SORBI_3005G200300	OQU83924
AT4G28410	AT4G28410.1	SORBI_3005G200300	OQU83924
AT4G28490	AT4G28490.1	SORBI_3007G115400	OQU80357
AT4G28490	AT4G28490.1	SORBI_3003G002100	EES02162
AT4G28490	AT4G28490.1	SORBI_3002G172200	EER98748
AT4G28490	AT4G28490.1	SORBI_3002G172100	EER98746
AT4G28930	AT4G28930.1
AT4G30110	AT4G30110.1	SORBI_3002G083000	EER96099
AT4G30110	AT4G30110.2	SORBI_3002G083000	EER96099
AT4G30710	AT4G30710.3	SORBI_3007G142300	KXG25239
AT4G30710	AT4G30710.3	SORBI_3002G205600	OQU89516
AT4G30710	AT4G30710.2	SORBI_3007G142300	KXG25239
AT4G30710	AT4G30710.2	SORBI_3002G205600	OQU89516
AT4G30710	AT4G30710.1	SORBI_3007G142300	KXG25239
AT4G30710	AT4G30710.1	SORBI_3002G205600	OQU89516
AT4G30710	AT4G30710.4	SORBI_3007G142300	KXG25239
AT4G30710	AT4G30710.4	SORBI_3002G205600	OQU89516
AT4G31210	AT4G31210.2	SORBI_3010G051700	EER89263
AT4G31210	AT4G31210.3	SORBI_3010G051700	EER89263
AT4G31210	AT4G31210.1	SORBI_3010G051700	EER89263
AT4G32250	AT4G32250.1	SORBI_3010G203200	KXG20460
AT4G32250	AT4G32250.2	SORBI_3010G203200	KXG20460
AT4G32250	AT4G32250.3	SORBI_3010G203200	KXG20460
AT4G32850	AT4G32850.3	SORBI_3010G167900	OQU76574
AT4G32850	AT4G32850.3	SORBI_3006G195600	KXG27007
AT4G32850	AT4G32850.3	SORBI_3004G099800	KXG29853
AT4G32850	AT4G32850.1	SORBI_3010G167900	OQU76574
AT4G32850	AT4G32850.1	SORBI_3006G195600	KXG27007
AT4G32850	AT4G32850.1	SORBI_3004G099800	KXG29853
AT4G32850	AT4G32850.13	SORBI_3010G167900	OQU76574
AT4G32850	AT4G32850.13	SORBI_3006G195600	KXG27007
AT4G32850	AT4G32850.13	SORBI_3004G099800	KXG29853
AT4G32850	AT4G32850.8	SORBI_3010G167900	OQU76574
AT4G32850	AT4G32850.8	SORBI_3006G195600	KXG27007
AT4G32850	AT4G32850.8	SORBI_3004G099800	KXG29853
AT4G32850	AT4G32850.15	SORBI_3010G167900	OQU76574
AT4G32850	AT4G32850.15	SORBI_3006G195600	KXG27007
AT4G32850	AT4G32850.15	SORBI_3004G099800	KXG29853
AT4G32850	AT4G32850.16	SORBI_3010G167900	OQU76574
AT4G32850	AT4G32850.16	SORBI_3006G195600	KXG27007
AT4G32850	AT4G32850.16	SORBI_3004G099800	KXG29853
AT4G32850	AT4G32850.4	SORBI_3010G167900	OQU76574
AT4G32850	AT4G32850.4	SORBI_3006G195600	KXG27007
AT4G32850	AT4G32850.4	SORBI_3004G099800	KXG29853
AT4G32850	AT4G32850.7	SORBI_3010G167900	OQU76574
AT4G32850	AT4G32850.7	SORBI_3006G195600	KXG27007
AT4G32850	AT4G32850.7	SORBI_3004G099800	KXG29853
AT4G32850	AT4G32850.10	SORBI_3010G167900	OQU76574
AT4G32850	AT4G32850.10	SORBI_3006G195600	KXG27007
AT4G32850	AT4G32850.10	SORBI_3004G099800	KXG29853
AT4G32850	AT4G32850.17	SORBI_3010G167900	OQU76574
AT4G32850	AT4G32850.17	SORBI_3006G195600	KXG27007
AT4G32850	AT4G32850.17	SORBI_3004G099800	KXG29853
AT4G32850	AT4G32850.14	SORBI_3010G167900	OQU76574
AT4G32850	AT4G32850.14	SORBI_3006G195600	KXG27007
AT4G32850	AT4G32850.14	SORBI_3004G099800	KXG29853
AT4G32850	AT4G32850.6	SORBI_3010G167900	OQU76574
AT4G32850	AT4G32850.6	SORBI_3006G195600	KXG27007
AT4G32850	AT4G32850.6	SORBI_3004G099800	KXG29853
AT4G32850	AT4G32850.9	SORBI_3010G167900	OQU76574
AT4G32850	AT4G32850.9	SORBI_3006G195600	KXG27007
AT4G32850	AT4G32850.9	SORBI_3004G099800	KXG29853
AT4G32850	AT4G32850.2	SORBI_3010G167900	OQU76574
AT4G32850	AT4G32850.2	SORBI_3006G195600	KXG27007
AT4G32850	AT4G32850.2	SORBI_3004G099800	KXG29853
AT4G32850	AT4G32850.12	SORBI_3010G167900	OQU76574
AT4G32850	AT4G32850.12	SORBI_3006G195600	KXG27007
AT4G32850	AT4G32850.12	SORBI_3004G099800	KXG29853
AT4G32850	AT4G32850.11	SORBI_3010G167900	OQU76574
AT4G32850	AT4G32850.11	SORBI_3006G195600	KXG27007
AT4G32850	AT4G32850.11	SORBI_3004G099800	KXG29853
AT4G32850	AT4G32850.5	SORBI_3010G167900	OQU76574
AT4G32850	AT4G32850.5	SORBI_3006G195600	KXG27007
AT4G32850	AT4G32850.5	SORBI_3004G099800	KXG29853
AT4G33030	AT4G33030.1	SORBI_3009G123300	EES18158
AT4G33770	AT4G33770.3	SORBI_3001G106900	OQU91072
AT4G33770	AT4G33770.3	SORBI_3001G447200	EER92606
AT4G33770	AT4G33770.3	SORBI_3001G278700	EER91837
AT4G33770	AT4G33770.1	SORBI_3001G106900	OQU91072
AT4G33770	AT4G33770.1	SORBI_3001G447200	EER92606
AT4G33770	AT4G33770.1	SORBI_3001G278700	EER91837
AT4G33770	AT4G33770.2	SORBI_3001G106900	OQU91072
AT4G33770	AT4G33770.2	SORBI_3001G447200	EER92606
AT4G33770	AT4G33770.2	SORBI_3001G278700	EER91837
AT4G34200	AT4G34200.1	SORBI_3006G243400	EES12983
AT4G34730	AT4G34730.1	SORBI_3010G028000	OQU75781
AT4G34730	AT4G34730.3	SORBI_3010G028000	OQU75781
AT4G34730	AT4G34730.2	SORBI_3010G028000	OQU75781
AT4G35090	AT4G35090.3	SORBI_3001G517700	KXG40256
AT4G35090	AT4G35090.3	SORBI_3010G274500	EER88998
AT4G35090	AT4G35090.1	SORBI_3001G517700	KXG40256
AT4G35090	AT4G35090.1	SORBI_3010G274500	EER88998
AT4G35090	AT4G35090.2	SORBI_3001G517700	KXG40256
AT4G35090	AT4G35090.2	SORBI_3010G274500	EER88998
AT4G36140	AT4G36140.1
AT4G36140	AT4G36140.2
AT4G36430	AT4G36430.1
AT4G36470	AT4G36470.1	SORBI_3003G269700	EES03488
AT4G37370	AT4G37370.1	SORBI_3008G144000	EES17271
AT4G37370	AT4G37370.1	SORBI_3008G144300	EES17276
AT4G37370	AT4G37370.1	SORBI_3008G144401	OQU79438
AT4G37590	AT4G37590.1
AT4G37610	AT4G37610.1
AT4G37670	AT4G37670.1	SORBI_3001G325700	EER94644
AT4G37670	AT4G37670.2	SORBI_3001G325700	EER94644
AT4G37680	AT4G37680.2	SORBI_3001G449000	EER95232
AT4G37680	AT4G37680.4	SORBI_3001G449000	EER95232
AT4G37680	AT4G37680.5	SORBI_3001G449000	EER95232
AT4G37680	AT4G37680.1	SORBI_3001G449000	EER95232
AT4G37680	AT4G37680.3	SORBI_3001G449000	EER95232
AT4G37710	AT4G37710.2
AT4G37710	AT4G37710.1
AT4G38340	AT4G38340.2
AT4G38340	AT4G38340.1
[truncated: 393 more rows]
