# Supplementary material for: Sorghum root epigenetic landscape during limiting phosphorus conditions
Source: Plant Direct. 2022 May 14;6(5):e393. doi: 10.1002/pld3.393 (PMC9107021; doi:10.1002/pld3.393)
Supplement: Supplementary file 3 — Data S3. Supporting Information [file PLD3-6-e393-s006.zip]

Archive with 1 entries (1 files):
- PLD3_393_Supplemental_Data_File_3_G3_btx623_noP_k4me3_all_promoter_peaks.cys
